# Supplementary material for: Synthesis of β-triazolylenones via metal-free desulfonylative alkylation of N-tosyl-1,2,3-triazoles
Source: Beilstein J Org Chem. 2021 Mar 31;17:762–70. doi: 10.3762/bjoc.17.66 (PMC8022205; doi:10.3762/bjoc.17.66)
Supplement: File 3 — Crystallographic data for compound 3e. [file Beilstein_J_Org_Chem-17-762-s003.cif]

data_reflectionlist
_audit_creation_date               2019-10-25
_audit_creation_method
;
Olex2 1.2
(compiled 2018.05.29 svn.r3508 for OlexSys, GUI svn.r5506)
;
_shelx_SHELXL_version_number       '2018/3'
_audit_contact_author_address      ?
_audit_contact_author_email        ?
_audit_contact_author_name         ''
_audit_contact_author_phone        ?
_audit_update_record
;
????
;
_publ_contact_author_id_orcid      ?
_publ_section_references
;
Dolomanov, O.V., Bourhis, L.J., Gildea, R.J, Howard, J.A.K. & Puschmann, H.
 (2009), J. Appl. Cryst. 42, 339-341.

Sheldrick, G.M. (2015). Acta Cryst. A71, 3-8.

Sheldrick, G.M. (2015). Acta Cryst. C71, 3-8.
;
_chemical_name_common              ?
_chemical_name_systematic          ?
_chemical_formula_moiety           'C13 H11 N3 O'
_chemical_formula_sum              'C13 H11 N3 O'
_chemical_formula_weight           225.25
_chemical_melting_point            ?
loop_
  _atom_type_symbol
  _atom_type_description
  _atom_type_scat_dispersion_real
  _atom_type_scat_dispersion_imag
  _atom_type_scat_source
 'C' 'C' 0.0033 0.0016 'International Tables Vol C Tables 4.2.6.8 and 6.1.1.4'
 'H' 'H' 0.0000 0.0000 'International Tables Vol C Tables 4.2.6.8 and 6.1.1.4'
 'N' 'N' 0.0061 0.0033 'International Tables Vol C Tables 4.2.6.8 and 6.1.1.4'
 'O' 'O' 0.0106 0.0060 'International Tables Vol C Tables 4.2.6.8 and 6.1.1.4'

_shelx_space_group_comment
;
The symmetry employed for this shelxl refinement is uniquely defined
by the following loop, which should always be used as a source of
symmetry information in preference to the above space-group names.
They are only intended as comments.
;
_space_group_crystal_system        'monoclinic'
_space_group_IT_number             14
_space_group_name_H-M_alt          'P 1 21/n 1'
_space_group_name_Hall             '-P 2yn'
loop_
  _space_group_symop_operation_xyz
 'x, y, z'
 '-x+1/2, y+1/2, -z+1/2'
 '-x, -y, -z'
 'x-1/2, -y-1/2, z-1/2'

_cell_length_a                     5.890
_cell_length_b                     24.263
_cell_length_c                     7.661
_cell_angle_alpha                  90
_cell_angle_beta                   99.67
_cell_angle_gamma                  90
_cell_volume                       1079.3
_cell_formula_units_Z              4
_cell_measurement_reflns_used      2942
_cell_measurement_temperature      293(2)
_cell_measurement_theta_max        29.20
_cell_measurement_theta_min        3.20
_shelx_estimated_absorpt_T_max     1.00000
_shelx_estimated_absorpt_T_min     0.92101
_exptl_absorpt_coefficient_mu      0.092
_exptl_absorpt_correction_T_max    1.00000
_exptl_absorpt_correction_T_min    0.52101
_exptl_absorpt_correction_type     'multi-scan'
_exptl_absorpt_process_details 
;
CrysAlisPro 1.171.39.46 (Rigaku Oxford Diffraction, 2018)
Empirical absorption correction using spherical harmonics,
 implemented in SCALE3 ABSPACK scaling algorithm.
;
_exptl_absorpt_special_details     ?
_exptl_crystal_colour              'colourless'
_exptl_crystal_density_diffrn      1.386
_exptl_crystal_density_meas        ?
_exptl_crystal_density_method      ?
_exptl_crystal_description         'block'
_exptl_crystal_F_000               472
_exptl_crystal_size_max            0.230
_exptl_crystal_size_mid            0.110
_exptl_crystal_size_min            0.050
_exptl_transmission_factor_max     ?
_exptl_transmission_factor_min     ?
_diffrn_reflns_av_R_equivalents    0.0876
_diffrn_reflns_av_unetI/netI       0.1717
_diffrn_reflns_Laue_measured_fraction_full  0.994
_diffrn_reflns_Laue_measured_fraction_max  0.994
_diffrn_reflns_limit_h_max         ?
_diffrn_reflns_limit_h_min         ?
_diffrn_reflns_limit_k_max         ?
_diffrn_reflns_limit_k_min         ?
_diffrn_reflns_limit_l_max         ?
_diffrn_reflns_limit_l_min         ?
_diffrn_reflns_number              1881
_diffrn_reflns_point_group_measured_fraction_full  0.994
_diffrn_reflns_point_group_measured_fraction_max  0.994
_diffrn_reflns_theta_full          24.996
_diffrn_reflns_theta_max           24.996
_diffrn_reflns_theta_min           3.177
_diffrn_ambient_temperature        293(2)
_diffrn_detector_area_resol_mean   ?
_diffrn_measured_fraction_theta_full  0.994
_diffrn_measured_fraction_theta_max  0.994
_diffrn_measurement_device_type    'dtrek-CrysAlisPro-abstract goniometer imported rigaku-d*trek images'
_diffrn_measurement_method         ?
_diffrn_radiation_type             MoK\a
_diffrn_radiation_wavelength       0.71073
_diffrn_source                     ?
_reflns_Friedel_coverage           0.000
_reflns_Friedel_fraction_full      .
_reflns_Friedel_fraction_max       .
_reflns_number_gt                  950
_reflns_number_total               1881
_reflns_special_details
;
 Reflections were merged by SHELXL according to the crystal
 class for the calculation of statistics and refinement.
 
 _reflns_Friedel_fraction is defined as the number of unique
 Friedel pairs measured divided by the number that would be
 possible theoretically, ignoring centric projections and
 systematic absences.
;
_reflns_threshold_expression       'I > 2\s(I)'
_computing_cell_refinement         ?
_computing_data_collection         ?
_computing_data_reduction          ?
_computing_molecular_graphics      'Olex2 (Dolomanov et al., 2009)'
_computing_publication_material    'Olex2 (Dolomanov et al., 2009)'
_computing_structure_refinement    'ShelXL (Sheldrick, 2015)'
_computing_structure_solution      'ShelXT (Sheldrick, 2015)'
_refine_diff_density_max           0.577
_refine_diff_density_min           -0.690
_refine_diff_density_rms           0.235
_refine_ls_extinction_coef         .
_refine_ls_extinction_method       none
_refine_ls_goodness_of_fit_ref     0.960
_refine_ls_hydrogen_treatment      constr
_refine_ls_matrix_type             full
_refine_ls_number_parameters       154
_refine_ls_number_reflns           1881
_refine_ls_number_restraints       0
_refine_ls_R_factor_all            0.1056
_refine_ls_R_factor_gt             0.0511
_refine_ls_restrained_S_all        0.960
_refine_ls_shift/su_max            0.000
_refine_ls_shift/su_mean           0.000
_refine_ls_structure_factor_coef   Fsqd
_refine_ls_weighting_details      
 'w=1/[\s^2^(Fo^2^)+(0.0505P)^2^] where P=(Fo^2^+2Fc^2^)/3'
_refine_ls_weighting_scheme        calc
_refine_ls_wR_factor_gt            0.1082
_refine_ls_wR_factor_ref           0.1493
_refine_special_details            ?
_olex2_refinement_description
;
1. Fixed Uiso
 At 1.2 times of:
  All C(H) groups, All C(H,H) groups
2.a Secondary CH2 refined with riding coordinates:
 C00A(H00A,H00B), C00E(H00E,H00F)
2.b Aromatic/amide H refined with riding coordinates:
 C008(H008), C009(H009), C00B(H00C), C00D(H00D), C00F(H00G), C00G(H00H),
 C00H(H00I)
;
_atom_sites_solution_hydrogens     geom
_atom_sites_solution_primary       dual
_atom_sites_solution_secondary     ?
loop_
  _atom_site_label
  _atom_site_type_symbol
  _atom_site_fract_x
  _atom_site_fract_y
  _atom_site_fract_z
  _atom_site_U_iso_or_equiv
  _atom_site_adp_type
  _atom_site_occupancy
  _atom_site_site_symmetry_order
  _atom_site_calc_flag
  _atom_site_refinement_flags_posn
  _atom_site_refinement_flags_adp
  _atom_site_refinement_flags_occupancy
  _atom_site_disorder_assembly
  _atom_site_disorder_group
 O001 O 0.9504(3) 0.72067(8) 0.6663(2) 0.0348(6) Uani 1 1 d . . . . .
 N002 N 0.4503(4) 0.58223(9) 0.3770(3) 0.0235(6) Uani 1 1 d . . . . .
 N003 N 0.1858(4) 0.52362(10) 0.2764(3) 0.0285(6) Uani 1 1 d . . . . .
 N004 N 0.2180(4) 0.57190(10) 0.3536(3) 0.0275(6) Uani 1 1 d . . . . .
 C005 C 0.3949(5) 0.50261(11) 0.2492(3) 0.0220(6) Uani 1 1 d . . . . .
 C006 C 0.4113(5) 0.44966(11) 0.1614(3) 0.0212(6) Uani 1 1 d . . . . .
 C007 C 0.7741(5) 0.69810(12) 0.5927(3) 0.0249(7) Uani 1 1 d . . . . .
 C008 C 0.5620(5) 0.53972(11) 0.3137(3) 0.0234(7) Uani 1 1 d . . . . .
 H008 H 0.719457 0.536543 0.314121 0.028 Uiso 1 1 calc R . . . .
 C009 C 0.6222(5) 0.42246(12) 0.1739(3) 0.0275(7) Uani 1 1 d . . . . .
 H009 H 0.754770 0.438250 0.237356 0.033 Uiso 1 1 calc R . . . .
 C00A C 0.3746(5) 0.67845(11) 0.4736(3) 0.0284(7) Uani 1 1 d . . . . .
 H00A H 0.260717 0.667808 0.545241 0.034 Uiso 1 1 calc R . . . .
 H00B H 0.296400 0.690832 0.358721 0.034 Uiso 1 1 calc R . . . .
 C00B C 0.7560(5) 0.64261(12) 0.5179(3) 0.0267(7) Uani 1 1 d . . . . .
 H00C H 0.878376 0.618638 0.514530 0.032 Uiso 1 1 calc R . . . .
 C00C C 0.5362(5) 0.63195(12) 0.4556(3) 0.0234(7) Uani 1 1 d . . . . .
 C00D C 0.2315(5) 0.37546(12) -0.0202(4) 0.0311(7) Uani 1 1 d . . . . .
 H00D H 0.100128 0.359851 -0.085925 0.037 Uiso 1 1 calc R . . . .
 C00E C 0.5355(5) 0.72291(12) 0.5654(4) 0.0304(7) Uani 1 1 d . . . . .
 H00E H 0.529107 0.755657 0.492076 0.036 Uiso 1 1 calc R . . . .
 H00F H 0.492596 0.732869 0.678088 0.036 Uiso 1 1 calc R . . . .
 C00F C 0.4388(5) 0.34802(12) -0.0057(4) 0.0326(8) Uani 1 1 d . . . . .
 H00G H 0.447451 0.314058 -0.060433 0.039 Uiso 1 1 calc R . . . .
 C00G C 0.2158(5) 0.42556(12) 0.0612(3) 0.0262(7) Uani 1 1 d . . . . .
 H00H H 0.074573 0.443521 0.049465 0.031 Uiso 1 1 calc R . . . .
 C00H C 0.6339(5) 0.37168(12) 0.0914(4) 0.0317(8) Uani 1 1 d . . . . .
 H00I H 0.774367 0.353441 0.101541 0.038 Uiso 1 1 calc R . . . .

loop_
  _atom_site_aniso_label
  _atom_site_aniso_U_11
  _atom_site_aniso_U_22
  _atom_site_aniso_U_33
  _atom_site_aniso_U_23
  _atom_site_aniso_U_13
  _atom_site_aniso_U_12
 O001 0.0290(13) 0.0303(12) 0.0448(13) -0.0077(10) 0.0054(10) -0.0043(10)
 N002 0.0206(13) 0.0259(14) 0.0249(12) 0.0007(10) 0.0062(10) 0.0000(11)
 N003 0.0233(14) 0.0277(14) 0.0350(14) -0.0043(11) 0.0064(10) 0.0024(12)
 N004 0.0188(14) 0.0341(16) 0.0288(13) -0.0053(11) 0.0013(10) -0.0013(11)
 C005 0.0214(16) 0.0257(16) 0.0199(14) 0.0016(12) 0.0068(11) 0.0002(13)
 C006 0.0226(16) 0.0194(15) 0.0230(14) 0.0019(12) 0.0074(11) -0.0015(13)
 C007 0.0263(17) 0.0237(16) 0.0260(15) -0.0002(12) 0.0087(12) 0.0006(13)
 C008 0.0203(16) 0.0264(16) 0.0249(14) 0.0032(12) 0.0075(12) 0.0037(13)
 C009 0.0249(18) 0.0317(18) 0.0261(15) 0.0001(13) 0.0050(12) 0.0006(14)
 C00A 0.0287(18) 0.0277(17) 0.0289(15) 0.0023(13) 0.0051(12) 0.0049(14)
 C00B 0.0227(17) 0.0243(17) 0.0337(16) -0.0021(12) 0.0068(13) 0.0019(13)
 C00C 0.0273(17) 0.0227(16) 0.0221(14) 0.0016(12) 0.0100(12) 0.0004(13)
 C00D 0.0304(19) 0.0298(18) 0.0333(16) -0.0015(13) 0.0059(13) -0.0086(14)
 C00E 0.0345(19) 0.0211(16) 0.0370(16) -0.0023(13) 0.0100(13) 0.0015(14)
 C00F 0.043(2) 0.0226(17) 0.0333(17) 0.0006(13) 0.0109(14) 0.0002(15)
 C00G 0.0250(17) 0.0283(17) 0.0260(15) 0.0018(13) 0.0064(12) 0.0003(14)
 C00H 0.0301(19) 0.0313(18) 0.0352(16) 0.0006(14) 0.0101(13) 0.0066(15)

_geom_special_details
;
 All esds (except the esd in the dihedral angle between two l.s. planes)
 are estimated using the full covariance matrix.  The cell esds are taken
 into account individually in the estimation of esds in distances, angles
 and torsion angles; correlations between esds in cell parameters are only
 used when they are defined by crystal symmetry.  An approximate (isotropic)
 treatment of cell esds is used for estimating esds involving l.s. planes.
;
loop_
  _geom_bond_atom_site_label_1
  _geom_bond_atom_site_label_2
  _geom_bond_distance
  _geom_bond_site_symmetry_2
  _geom_bond_publ_flag
 O001 C007 1.224(3) . ?
 N002 N004 1.373(3) . ?
 N002 C008 1.356(3) . ?
 N002 C00C 1.404(3) . ?
 N003 N004 1.312(3) . ?
 N003 C005 1.381(3) . ?
 C005 C006 1.461(4) . ?
 C005 C008 1.364(4) . ?
 C006 C009 1.396(4) . ?
 C006 C00G 1.400(4) . ?
 C007 C00B 1.460(4) . ?
 C007 C00E 1.511(4) . ?
 C009 C00H 1.392(4) . ?
 C00A C00C 1.497(4) . ?
 C00A C00E 1.527(4) . ?
 C00B C00C 1.328(4) . ?
 C00D C00F 1.379(4) . ?
 C00D C00G 1.376(4) . ?
 C00F C00H 1.384(4) . ?

loop_
  _geom_angle_atom_site_label_1
  _geom_angle_atom_site_label_2
  _geom_angle_atom_site_label_3
  _geom_angle
  _geom_angle_site_symmetry_1
  _geom_angle_site_symmetry_3
  _geom_angle_publ_flag
 N004 N002 C00C 119.5(2) . . ?
 C008 N002 N004 110.3(2) . . ?
 C008 N002 C00C 130.2(2) . . ?
 N004 N003 C005 109.4(2) . . ?
 N003 N004 N002 106.7(2) . . ?
 N003 C005 C006 121.6(2) . . ?
 C008 C005 N003 108.0(2) . . ?
 C008 C005 C006 130.4(3) . . ?
 C009 C006 C005 120.7(2) . . ?
 C009 C006 C00G 118.7(3) . . ?
 C00G C006 C005 120.5(3) . . ?
 O001 C007 C00B 126.4(3) . . ?
 O001 C007 C00E 125.6(3) . . ?
 C00B C007 C00E 107.9(2) . . ?
 N002 C008 C005 105.5(2) . . ?
 C00H C009 C006 119.9(3) . . ?
 C00C C00A C00E 102.7(2) . . ?
 C00C C00B C007 108.9(3) . . ?
 N002 C00C C00A 119.9(2) . . ?
 C00B C00C N002 125.5(3) . . ?
 C00B C00C C00A 114.6(3) . . ?
 C00G C00D C00F 121.1(3) . . ?
 C007 C00E C00A 105.9(2) . . ?
 C00D C00F C00H 119.2(3) . . ?
 C00D C00G C006 120.4(3) . . ?
 C00F C00H C009 120.7(3) . . ?

_shelx_res_file
;
TITL reflectionlist_a.res in P2(1)/n
    reflectionlist.res
    created by SHELXL-2018/3 at 17:05:16 on 25-Oct-2019
REM Old TITL XXX OLEX2: imported from CIF
REM SHELXT solution in P2(1)/n: R1 0.251, Rweak 0.016, Alpha 0.027
REM <I/s> 0.000 for 0 systematic absences, Orientation as input
REM Formula found by SHELXT: C17
CELL 0.71073 5.89 24.263 7.661 90 99.669 90
ZERR 4 0 0 0 0 0 0
LATT 1
SYMM 0.5-X,0.5+Y,0.5-Z
SFAC C H N O
UNIT 52 44 12 4

L.S. 99 0 0
PLAN  2
LIST 6
fmap 2 53
acta
OMIT -3 50
OMIT 3 9 5
OMIT -1 3 4
OMIT 4 11 1
OMIT 0 1 2
OMIT 1 1 6
REM <olex2.extras>
REM <HklSrc "%.\\Reflection%20List.hkl">
REM </olex2.extras>

WGHT    0.050500
FVAR       0.94224
O001  4    0.950396    0.720670    0.666302    11.00000    0.02904    0.03030 =
         0.04482   -0.00772    0.00544   -0.00433
N002  3    0.450292    0.582226    0.376969    11.00000    0.02064    0.02589 =
         0.02486    0.00065    0.00616   -0.00004
N003  3    0.185767    0.523618    0.276403    11.00000    0.02335    0.02770 =
         0.03501   -0.00434    0.00645    0.00236
N004  3    0.217997    0.571904    0.353597    11.00000    0.01880    0.03405 =
         0.02876   -0.00533    0.00130   -0.00125
C005  1    0.394867    0.502612    0.249164    11.00000    0.02140    0.02568 =
         0.01994    0.00162    0.00679    0.00025
C006  1    0.411294    0.449662    0.161435    11.00000    0.02256    0.01941 =
         0.02298    0.00187    0.00743   -0.00155
C007  1    0.774101    0.698102    0.592700    11.00000    0.02635    0.02368 =
         0.02602   -0.00023    0.00873    0.00063
C008  1    0.562007    0.539722    0.313661    11.00000    0.02026    0.02636 =
         0.02485    0.00321    0.00746    0.00365
AFIX  43
H008  2    0.719457    0.536543    0.314121    11.00000   -1.20000
AFIX   0
C009  1    0.622208    0.422465    0.173943    11.00000    0.02486    0.03172 =
         0.02612    0.00011    0.00498    0.00056
AFIX  43
H009  2    0.754770    0.438250    0.237356    11.00000   -1.20000
AFIX   0
C00A  1    0.374557    0.678447    0.473617    11.00000    0.02872    0.02767 =
         0.02894    0.00229    0.00507    0.00488
AFIX  23
H00A  2    0.260717    0.667808    0.545241    11.00000   -1.20000
H00B  2    0.296400    0.690832    0.358721    11.00000   -1.20000
AFIX   0
C00B  1    0.755982    0.642606    0.517947    11.00000    0.02267    0.02431 =
         0.03374   -0.00213    0.00681    0.00191
AFIX  43
H00C  2    0.878376    0.618638    0.514530    11.00000   -1.20000
AFIX   0
C00C  1    0.536173    0.631953    0.455640    11.00000    0.02734    0.02272 =
         0.02211    0.00157    0.01000    0.00042
C00D  1    0.231484    0.375457   -0.020153    11.00000    0.03035    0.02975 =
         0.03334   -0.00148    0.00593   -0.00855
AFIX  43
H00D  2    0.100128    0.359851   -0.085925    11.00000   -1.20000
AFIX   0
C00E  1    0.535496    0.722914    0.565389    11.00000    0.03446    0.02107 =
         0.03699   -0.00227    0.00999    0.00150
AFIX  23
H00E  2    0.529107    0.755657    0.492076    11.00000   -1.20000
H00F  2    0.492596    0.732869    0.678088    11.00000   -1.20000
AFIX   0
C00F  1    0.438804    0.348025   -0.005680    11.00000    0.04350    0.02255 =
         0.03330    0.00063    0.01092    0.00018
AFIX  43
H00G  2    0.447451    0.314058   -0.060433    11.00000   -1.20000
AFIX   0
C00G  1    0.215815    0.425564    0.061172    11.00000    0.02500    0.02832 =
         0.02601    0.00180    0.00640    0.00030
AFIX  43
H00H  2    0.074573    0.443521    0.049465    11.00000   -1.20000
AFIX   0
C00H  1    0.633888    0.371680    0.091375    11.00000    0.03010    0.03130 =
         0.03524    0.00065    0.01006    0.00661
AFIX  43
H00I  2    0.774367    0.353441    0.101541    11.00000   -1.20000
AFIX   0
HKLF 4


REM  reflectionlist_a.res in P2(1)/n
REM wR2 = 0.1493, GooF = S = 0.960, Restrained GooF = 0.960 for all data
REM R1 = 0.0511 for 950 Fo > 4sig(Fo) and 0.1056 for all 1881 data
REM 154 parameters refined using 0 restraints

END

WGHT      0.0500      0.0000

REM Highest difference peak  0.577,  deepest hole -0.690,  1-sigma level  0.235
Q1    1   0.7429  0.4381  0.3717  11.00000  0.05    0.58
Q2    1   0.3991  0.5596  0.1382  11.00000  0.05    0.57
;
_shelx_res_checksum                59959
_shelx_hkl_file
;
   2   0   0    4.69    4.07
   4   0   0  249.29   35.55
   6   0   0  349.27   46.19
   1   1   0 7973.51 2110.56
   2   1   0  853.06   22.75
   3   1   0  721.83   34.43
   4   1   0   63.87   15.43
   5   1   0 1105.10   66.60
   6   1   0   15.42   14.13
   7   1   0   42.80   31.04
   1   2   0  343.52   18.33
   2   2   0  756.65   23.82
   3   2   0   84.16   12.41
   4   2   0  197.09   19.38
   5   2   0  769.16   47.41
   6   2   0   19.91   16.42
   7   2   0    2.51    6.13
   1   3   0  238.22   13.31
   2   3   0    0.40    1.41
   3   3   0   38.85    8.76
   4   3   0    3.94    4.21
   5   3   0   60.14   13.63
   6   3   0   50.19   15.63
   7   3   0   78.47   34.61
   0   4   0  945.60   83.89
   1   4   0 1216.54   31.62
   2   4   0  918.94   35.38
   3   4   0   31.01   20.75
   4   4   0   81.51   15.83
   5   4   0  220.10   22.18
   6   4   0    6.29    5.78
   7   4   0   52.94   28.39
   1   5   0  201.48    8.84
   2   5   0  416.47   17.84
   3   5   0   79.28   13.16
   4   5   0  248.33   20.40
   5   5   0    7.16    5.75
   6   5   0    4.14    6.67
   7   5   0    3.56    4.61
   0   6   0  136.79   17.54
   1   6   0  128.76   10.24
   2   6   0  183.30   12.45
   3   6   0 1087.73   49.34
   4   6   0  150.29   15.12
   5   6   0   12.36    8.73
   6   6   0    0.86    6.17
   7   6   0    2.77    6.98
   1   7   0  210.50   10.05
   2   7   0  863.14   26.18
   3   7   0   20.47   15.26
   4   7   0   24.12    7.86
   5   7   0   23.60   15.88
   6   7   0   39.43   28.47
   7   7   0   20.27   21.95
   0   8   0   42.79   66.79
   1   8   0    2.10    1.56
   2   8   0  195.82   15.16
   3   8   0  223.14   20.21
   4   8   0    0.58    4.33
   5   8   0   84.86   14.51
   6   8   0   21.24   23.74
   7   8   0   32.27   29.11
   1   9   0  499.19   22.59
   2   9   0 1724.07   62.38
   3   9   0    5.28    2.34
   4   9   0  167.93   14.88
   5   9   0   62.76   20.19
   6   9   0  130.28   24.21
   7   9   0    9.39   10.68
   0  10   0  401.55   30.91
   1  10   0 1047.93   33.32
   2  10   0   23.22    6.65
   3  10   0  558.91   30.19
   4  10   0   21.05    8.62
   5  10   0  586.56   40.42
   6  10   0   15.70   10.78
   7  10   0    2.84    5.68
   1  11   0    0.70    1.83
   2  11   0    2.76    2.94
   3  11   0   27.19   15.18
   4  11   0    0.44    2.97
   5  11   0   21.69   10.32
   6  11   0    1.90    4.54
   7  11   0    3.21    7.48
   0  12   0  232.61   19.95
   1  12   0  568.67   39.88
   2  12   0   32.46    8.88
   3  12   0  343.75   37.27
   4  12   0   73.15   18.82
   5  12   0   91.51   19.63
   6  12   0    2.38    6.53
   7  12   0    8.60   11.51
   1  13   0   39.86   17.78
   2  13   0    3.73    3.80
   3  13   0    5.22    3.48
   4  13   0  183.20   21.37
   5  13   0    6.16    7.15
   6  13   0    2.59    6.74
   7  13   0    9.26    9.67
   0  14   0 3343.23 1400.91
   1  14   0  695.03   43.36
   2  14   0    1.15    2.49
   3  14   0    4.15    4.27
   4  14   0  219.50   23.55
   5  14   0   51.69   17.06
   6  14   0   45.75   29.39
   7  14   0    2.39    7.41
   1  15   0   72.16   14.19
   2  15   0   10.81    5.54
   3  15   0    0.45    2.56
   4  15   0  238.52   41.11
   5  15   0  120.16   36.47
   6  15   0    3.63    8.95
   7  15   0   96.48   38.63
   0  16   0   54.73   15.78
   1  16   0   20.80    9.15
   2  16   0  536.85   27.69
   3  16   0  497.06   48.70
   4  16   0   12.11   19.29
   5  16   0    3.02    3.79
   6  16   0    9.40    9.69
   1  17   0    1.88    4.98
   2  17   0  345.89   19.33
   3  17   0  200.06   17.89
   4  17   0   16.04   17.20
   5  17   0    1.17    5.66
   6  17   0    8.79   11.26
   0  18   0  244.82   24.56
   1  18   0  453.16   27.55
   2  18   0  386.23   45.21
   3  18   0  265.15   22.18
   4  18   0   92.84   24.21
   5  18   0    0.32    7.98
   6  18   0    3.94    6.46
   1  19   0   56.19   25.52
   2  19   0  154.29   15.30
   3  19   0   90.53   11.45
   4  19   0   69.62   23.26
   5  19   0   19.60   20.73
   6  19   0   23.86   22.83
   0  20   0  802.01  184.70
   1  20   0   24.94   15.50
   2  20   0    6.48    6.37
   3  20   0   82.48   17.22
   4  20   0   11.61   10.75
   5  20   0    9.44    8.11
   6  20   0   78.63   23.05
   1  21   0  195.86   18.38
   2  21   0  167.69   16.60
   3  21   0   25.26   24.89
   4  21   0    3.61    4.34
   5  21   0    0.64    7.22
   6  21   0   33.84   33.58
   0  22   0  201.63   34.51
   1  22   0   63.44   22.82
   2  22   0  494.11   45.05
   3  22   0    6.35    8.14
   4  22   0   45.89   28.72
   5  22   0   22.85   15.74
   1  23   0  321.76   43.13
   2  23   0   11.66   13.78
   3  23   0   84.09   28.02
   4  23   0    0.74    3.50
   5  23   0    2.94    7.72
   0  24   0  101.10   31.63
   1  24   0    1.57    8.41
   2  24   0   33.32   28.70
   3  24   0   25.62   15.39
   4  24   0   35.92   27.53
   5  24   0   35.40   62.05
   1  25   0  117.97   30.41
   2  25   0    6.76    7.57
   3  25   0    1.39    6.17
   4  25   0    5.12    7.05
   5  25   0   35.14   33.79
   0  26   0  148.61   35.80
   1  26   0   13.47   12.18
   2  26   0    4.21    6.97
   3  26   0   53.78   31.28
   4  26   0    1.71    6.26
   1  27   0    4.77    6.15
   2  27   0    1.72    5.36
   3  27   0    2.38    4.97
   4  27   0   27.75   25.81
   0  28   0   24.80   19.83
   1  28   0   16.02   11.28
   2  28   0    3.03    7.38
   3  28   0    2.61    9.70
   4  28   0    3.77    5.63
   1  29   0    2.71    3.97
   2  29   0   20.19   18.24
   3  29   0    2.57    7.18
   0  30   0    8.06   13.82
   1  30   0    2.16    6.19
   2  30   0   50.96   30.99
   3  30   0   35.21   24.35
   1  31   0    3.14    5.68
   2  31   0    1.85    6.28
   0  32   0    2.63    5.45
   1  32   0   15.52   11.26
   2  32   0   22.61   24.41
   1  33   0    4.54    6.89
  -7   0   1   14.46   19.45
  -5   0   1  393.76   69.19
  -3   0   1  422.00   41.13
   1   0   1 1425.18   63.57
   3   0   1  265.26   29.86
   5   0   1   41.11   16.49
   7   0   1    1.49    9.10
  -8   1   1    5.44    5.82
  -7   1   1    2.42    6.81
  -6   1   1   67.89   18.00
  -5   1   1   79.30   15.67
  -4   1   1 1114.33   48.70
  -3   1   1  230.20   17.70
  -2   1   1   39.46    6.21
  -1   1   1  243.49   17.25
   1   1   1  214.57    8.26
   2   1   1  623.95   22.98
   3   1   1  141.47   15.93
   4   1   1   45.32   13.34
   5   1   1   11.92   11.90
   6   1   1   75.48   22.33
   7   1   1   43.88   29.87
  -8   2   1   18.08   17.71
  -7   2   1   77.63   28.69
  -6   2   1   14.87    9.02
  -5   2   1   24.60   19.22
  -4   2   1    5.99    7.74
  -3   2   1    1.27    3.29
  -2   2   1   18.36    4.44
  -1   2   1  288.81   17.47
   0   2   1    6.61   12.58
   1   2   1   38.46  164.11
   2   2   1    2.63    1.91
   3   2   1  197.32   18.00
   4   2   1  483.26   38.02
   5   2   1  113.17   18.05
   6   2   1    2.99    6.14
   7   2   1    9.13    9.77
  -7   3   1   29.33   18.88
  -6   3   1   13.71   10.43
  -5   3   1  307.49   29.09
  -4   3   1   49.17   13.57
  -3   3   1 1103.77   43.11
  -2   3   1  105.05   10.91
  -1   3   1 2662.60  100.40
   0   3   1  993.69   44.24
   2   3   1   21.99    3.19
   3   3   1  240.23   18.56
   4   3   1  343.35   23.23
   5   3   1  349.34   26.13
   6   3   1   62.17   20.14
   7   3   1   14.51   14.79
  -7   4   1    3.30    6.90
  -6   4   1   10.58   10.14
  -5   4   1  112.95   21.60
  -4   4   1   32.01   12.80
  -3   4   1  233.52   16.93
  -2   4   1  997.13   34.42
  -1   4   1 1690.87   64.95
   0   4   1 1936.48   73.28
   1   4   1 1220.17   34.50
   2   4   1  649.93   19.86
   3   4   1  383.64   23.92
   4   4   1 1002.67   48.87
   5   4   1    4.67    7.18
   6   4   1   11.11   15.00
   7   4   1   10.55   11.42
  -7   5   1    1.31    4.89
  -6   5   1  197.82   23.94
  -5   5   1   32.57   26.29
  -4   5   1   43.68   15.38
  -3   5   1 1404.26   52.76
  -2   5   1  217.19   12.54
  -1   5   1  288.75   14.14
   0   5   1 3198.24  629.31
   1   5   1  438.11   21.71
   2   5   1  702.66   21.71
   3   5   1    9.12    8.24
   4   5   1    3.41    5.16
   5   5   1    2.78    5.79
   6   5   1  118.74   22.49
   7   5   1    3.24    6.57
  -7   6   1    9.72    8.26
  -6   6   1   39.01   23.05
  -5   6   1  570.64   39.81
  -4   6   1   40.96   13.11
  -3   6   1  124.52   15.93
  -2   6   1 1634.98   46.00
  -1   6   1   71.60    6.45
   0   6   1   36.40    4.15
   1   6   1  319.95   15.42
   2   6   1   19.20    4.88
   3   6   1  225.48   18.52
   4   6   1    9.94    8.47
   5   6   1   54.26   14.48
   6   6   1    2.45    5.30
   7   6   1  151.67   21.54
  -7   7   1    4.80    4.98
  -6   7   1    1.18    4.90
  -5   7   1   18.74   17.23
  -4   7   1   22.72   18.24
  -3   7   1  639.90   29.86
  -2   7   1    5.77    2.62
  -1   7   1   69.39    7.69
   0   7   1 1317.15   37.28
   1   7   1   20.95   22.70
   2   7   1  917.50   31.46
   3   7   1  743.22   42.71
   4   7   1    2.06    4.96
   5   7   1   98.36   14.66
   6   7   1    3.55    5.30
   7   7   1    4.81    7.62
  -7   8   1   34.68   27.90
  -6   8   1   17.31   10.99
  -5   8   1    2.17    4.87
  -4   8   1   29.74   13.88
  -3   8   1  410.79   22.77
  -2   8   1    0.89    1.85
  -1   8   1  198.47   10.73
   0   8   1 2251.97   64.46
   1   8   1  113.06    7.93
   2   8   1  184.90   30.16
   3   8   1    3.04    4.88
   4   8   1   27.95   16.83
   5   8   1  116.75   49.71
   6   8   1    1.28    6.45
   7   8   1    7.86   10.17
  -7   9   1    5.96    5.92
  -6   9   1    1.59    4.74
  -5   9   1    1.58    5.49
  -4   9   1    0.71    4.23
  -3   9   1   95.52   14.25
  -2   9   1 1056.21   45.22
  -1   9   1  238.09   12.90
   0   9   1  319.64   14.03
   1   9   1  780.15   22.09
   2   9   1 1074.62   41.49
   3   9   1    0.45    0.77
   4   9   1   71.78   13.24
   5   9   1  171.05   23.64
   6   9   1    1.79    7.03
   7   9   1    3.17    6.18
  -7  10   1    1.43    6.89
  -6  10   1    6.70    6.49
  -5  10   1    1.13    3.90
  -4  10   1   14.02    4.91
  -3  10   1   49.69   10.69
  -2  10   1    3.11    3.23
  -1  10   1  577.79   25.30
   0  10   1   28.58    4.29
   1  10   1   54.32   11.82
   2  10   1 1261.68   53.78
   3  10   1   45.81   11.35
   4  10   1  192.33   46.03
   5  10   1   22.07   32.28
   6  10   1    3.56    7.84
   7  10   1    4.09    7.02
  -7  11   1    2.34    5.93
  -6  11   1    8.70    9.52
  -5  11   1   21.40   13.41
  -4  11   1    2.10    3.39
  -3  11   1  188.35   16.95
  -2  11   1    7.95    7.20
  -1  11   1  914.28   35.02
   0  11   1   17.50    3.41
   1  11   1  179.48   13.92
   2  11   1  665.96   49.72
   3  11   1   21.93   15.50
   4  11   1   43.48   35.44
   5  11   1  152.88   23.90
   6  11   1   18.11   13.69
   7  11   1   27.93   22.03
  -7  12   1    2.30    6.12
  -6  12   1    0.62    4.93
  -5  12   1    1.17    7.77
  -4  12   1    0.31    3.96
  -3  12   1   32.37   10.25
  -2  12   1    0.93    4.07
  -1  12   1  194.52   14.45
   0  12   1 1372.46   60.43
   1  12   1    5.93    9.87
   2  12   1  248.59   23.64
   3  12   1   72.65   43.71
   4  12   1  114.87   15.97
   5  12   1   53.06   13.66
   6  12   1    2.26    6.01
   7  12   1    1.55    3.82
  -7  13   1    3.99    9.24
  -6  13   1    1.60    5.45
  -5  13   1  118.81   13.76
  -4  13   1  186.40   20.83
  -3  13   1   99.52   10.77
  -2  13   1   64.91   13.74
  -1  13   1  220.68   15.98
   0  13   1   14.43    6.67
   1  13   1  233.63   16.03
   2  13   1   -1.77    6.18
   3  13   1   92.08   11.75
   4  13   1    0.32    5.22
   5  13   1    8.82    9.92
   6  13   1    8.45    7.50
   7  13   1    8.63    9.22
  -7  14   1    1.02    6.80
  -6  14   1   15.42   11.44
  -5  14   1  439.23   41.45
  -4  14   1  119.77   23.50
  -3  14   1  215.19   14.90
  -2  14   1  300.94   20.26
  -1  14   1   33.21    7.41
   0  14   1  200.28   14.14
   1  14   1  282.90   17.36
   2  14   1    0.68    4.73
   3  14   1    4.05    7.60
   4  14   1   22.44   19.32
   5  14   1   24.32   24.57
   6  14   1    8.49    8.61
   7  14   1    1.04    6.49
  -7  15   1   60.14   40.93
  -6  15   1    8.78    8.78
  -5  15   1   35.33   22.48
  -4  15   1  314.70   24.15
  -3  15   1   91.56   17.14
  -2  15   1    3.54    4.02
  -1  15   1  196.24   15.29
   0  15   1   43.16   10.37
   1  15   1    2.82    4.09
   2  15   1   46.48   20.33
   3  15   1  107.33   19.88
   4  15   1    2.93    5.49
   5  15   1    3.82    7.40
   6  15   1    4.01    9.26
  -7  16   1   97.67   58.10
  -6  16   1   33.93   30.08
  -5  16   1    3.82    5.10
  -4  16   1    4.48    5.57
  -3  16   1    2.71    5.88
  -2  16   1  198.49   12.91
  -1  16   1   34.82    9.56
   0  16   1   97.34   15.60
   1  16   1   12.58    7.78
   2  16   1   23.99   20.42
   3  16   1   13.77    9.89
   4  16   1   19.40   17.05
   5  16   1    2.74    8.42
   6  16   1   25.22   25.89
  -6  17   1    5.28    7.78
  -5  17   1   45.87   27.81
  -4  17   1  119.82   18.14
  -3  17   1  110.42   23.46
  -2  17   1  582.46   49.92
  -1  17   1  143.96   12.63
   0  17   1   30.87   17.11
   1  17   1    4.46    3.57
   2  17   1    2.55    8.98
   3  17   1    1.69    4.76
   4  17   1   54.62   17.58
   5  17   1   10.62    8.76
   6  17   1   27.47   20.81
  -6  18   1   91.63   32.65
  -5  18   1    5.10    8.21
  -4  18   1    4.19    7.91
  -3  18   1  181.83   17.67
  -2  18   1   20.13   10.13
  -1  18   1   38.18   14.52
   0  18   1   26.73    5.60
   1  18   1   24.11   11.00
   2  18   1  212.24   49.90
   3  18   1  822.39   37.54
   4  18   1   57.83   16.01
   5  18   1    5.07   10.40
   6  18   1   91.85   22.56
  -6  19   1    4.60    9.24
  -5  19   1   50.19   37.71
  -4  19   1   44.84   24.88
  -3  19   1  599.64   38.84
  -2  19   1    9.85    7.18
  -1  19   1  396.34   47.03
   0  19   1  101.90    9.12
   1  19   1  126.07   34.10
   2  19   1  805.68   73.13
   3  19   1  276.05   23.25
   4  19   1   30.02   13.02
   5  19   1    1.75    3.07
   6  19   1   32.11   28.52
  -6  20   1    6.10   11.05
  -5  20   1  104.30   43.21
  -4  20   1   72.83   36.79
  -3  20   1    3.67    4.81
  -2  20   1  146.08   70.82
  -1  20   1  220.95   29.66
   0  20   1   53.25   11.60
   1  20   1  122.24   20.91
   2  20   1   84.86   30.07
   3  20   1   62.54   21.53
   4  20   1    4.84    5.35
   5  20   1    3.33    7.35
   6  20   1    2.46    5.30
  -6  21   1    7.03    7.06
  -5  21   1    8.46   11.04
  -4  21   1    5.39    8.03
  -3  21   1  556.65   37.82
  -2  21   1    2.17    8.58
  -1  21   1    4.72    5.26
   0  21   1   14.81    9.60
   1  21   1   91.16   19.77
   2  21   1  799.09   53.48
   3  21   1   36.61    9.66
   4  21   1   49.80   24.20
   5  21   1    0.95    6.03
   6  21   1    6.15    8.24
  -6  22   1    0.60    5.43
  -5  22   1    2.78    8.61
  -4  22   1    7.71   10.87
  -3  22   1  232.85   29.88
  -2  22   1   53.87   36.00
  -1  22   1   32.20   27.16
   0  22   1    3.64    4.31
   1  22   1  218.59   26.51
   2  22   1   26.00   46.73
   3  22   1   79.77   23.17
   4  22   1   15.75   22.91
   5  22   1   -1.10    7.18
  -5  23   1  141.97   33.24
  -4  23   1   23.42   17.81
  -3  23   1  258.00   44.84
  -2  23   1  580.43   46.71
  -1  23   1   57.26   17.61
   0  23   1   74.73   13.83
   1  23   1   75.56   19.11
   2  23   1  195.77   22.28
   3  23   1   10.55   10.37
   4  23   1   39.14   36.90
   5  23   1  103.71   27.94
  -5  24   1   20.17   17.05
  -4  24   1   17.35   15.53
  -3  24   1   26.59   15.25
  -2  24   1   63.89   34.68
  -1  24   1    2.14    5.51
   0  24   1   55.51   17.93
   1  24   1   86.37   26.54
   2  24   1    1.30    7.07
   3  24   1    2.84    6.74
   4  24   1   64.46   21.74
   5  24   1    4.40   12.15
  -5  25   1   10.95   14.53
  -4  25   1    2.16    7.44
  -3  25   1    1.41    4.99
  -2  25   1    5.13    5.72
  -1  25   1    6.54    6.00
   0  25   1  188.96   23.28
   1  25   1    1.47    4.59
   2  25   1    0.15    5.44
   3  25   1    3.64    4.70
   4  25   1    6.81    7.48
   5  25   1    9.94   11.68
  -5  26   1    4.22    6.77
  -4  26   1    5.87    9.49
  -3  26   1   11.55    7.99
  -2  26   1  126.15   33.10
  -1  26   1    1.63    6.16
   0  26   1    1.80    4.60
   1  26   1   12.37    9.56
   2  26   1    9.24   18.07
   3  26   1    2.73    4.57
   4  26   1    5.99   10.02
  -4  27   1   13.06   14.42
  -3  27   1    1.78    5.12
  -2  27   1    2.67    5.46
  -1  27   1    3.97    4.51
   0  27   1   15.75   10.94
   1  27   1    3.92    5.74
   2  27   1    3.06    5.08
   3  27   1    1.68    4.06
   4  27   1    2.51    3.59
  -4  28   1   18.53   12.17
  -3  28   1   59.17   18.93
  -2  28   1    6.77    7.72
  -1  28   1    5.86    5.72
   0  28   1    9.09    9.96
   1  28   1    4.64    7.18
   2  28   1   20.76   19.99
   3  28   1    5.21    5.46
   4  28   1   14.44   15.24
  -3  29   1   13.35    9.99
  -2  29   1   37.47   32.07
  -1  29   1    2.18    5.28
   0  29   1   29.49   20.71
   1  29   1  100.05   18.00
   2  29   1   13.65   16.25
   3  29   1   12.02   11.44
  -3  30   1    1.81    3.91
  -2  30   1   10.45    9.78
  -1  30   1    7.18    7.33
   0  30   1   21.05   17.43
   1  30   1    2.49    5.82
   2  30   1   31.01   15.58
   3  30   1   95.95   31.95
  -2  31   1   17.23   17.36
  -1  31   1   47.19   19.70
   0  31   1   -0.84    5.38
   1  31   1    3.03    4.55
   2  31   1   43.60   26.96
  -2  32   1  140.87   40.24
  -1  32   1   15.83   10.87
   0  32   1    1.67    3.86
   1  32   1    1.39    5.41
   0  33   1   15.89   13.15
  -8   0   2  182.17   65.88
  -6   0   2  274.01   43.27
  -4   0   2  542.63   51.09
  -2   0   2  189.99   19.15
   0   0   2 1522.42   57.27
   2   0   2   90.93   10.40
   4   0   2  317.46   24.48
   6   0   2   91.48   27.03
  -8   1   2   58.44   25.04
  -7   1   2   28.08   18.87
  -6   1   2   46.25   25.90
  -5   1   2   71.92   14.29
  -4   1   2   58.30   12.46
  -3   1   2    3.99    4.05
  -2   1   2  129.71   11.02
  -1   1   2  879.35   24.51
   0   1   2    6.56    7.50
   1   1   2 1303.70   29.29
   2   1   2   23.82    3.25
   3   1   2   46.58   10.12
   4   1   2  956.73   42.44
   5   1   2  100.50   15.36
   6   1   2    3.50    8.03
   7   1   2    9.07    8.09
  -8   2   2    2.19    5.09
  -7   2   2    4.76    8.81
  -6   2   2   33.67   20.67
  -5   2   2   32.10   19.37
  -4   2   2  123.02   17.93
  -3   2   2  278.89   25.70
  -2   2   2    5.15    3.37
  -1   2   2 9999.00 1973.50
   0   2   2 5869.56 1418.71
   1   2   2   14.78    3.04
   2   2   2   25.62    3.09
   3   2   2  504.74   24.82
   4   2   2   27.16   13.65
   5   2   2  619.33   43.36
   6   2   2    4.98    6.38
   7   2   2    3.27    5.85
  -8   3   2    2.02    6.52
  -7   3   2    3.07    4.04
  -6   3   2  327.78   33.90
  -5   3   2  117.64   20.32
  -4   3   2  111.78   20.94
  -3   3   2  821.72   39.55
  -2   3   2    3.22    2.28
  -1   3   2 8871.26 1856.77
   0   3   2  402.26 3928.04
   1   3   2  504.38   20.92
   2   3   2 1056.85   25.56
   3   3   2    7.73    6.33
   4   3   2   20.49   11.77
   5   3   2  489.26   40.17
   6   3   2   12.61   11.65
   7   3   2   11.56   10.13
  -8   4   2    0.55    4.34
  -7   4   2    4.56    6.44
  -6   4   2  100.76   15.94
  -5   4   2  894.49   55.04
  -4   4   2  105.91   19.03
  -3   4   2  144.83   17.77
  -2   4   2  315.38   17.14
  -1   4   2 1864.88   50.57
   0   4   2  861.19 2446.37
   1   4   2    2.06    1.20
   2   4   2 1067.97   25.94
   3   4   2  470.75   23.45
   4   4   2    0.74    2.82
   5   4   2   10.97    9.21
   6   4   2   10.48    9.84
   7   4   2    7.05   10.24
  -7   5   2    6.30    6.44
  -6   5   2  419.70   56.02
  -5   5   2  164.44   33.63
  -4   5   2    2.93    6.65
  -3   5   2  234.82   20.03
  -2   5   2  819.41   26.94
  -1   5   2  188.13   11.32
   0   5   2   65.64  310.06
   1   5   2  103.88    7.74
   2   5   2   92.72   12.18
   3   5   2    1.57    1.83
   4   5   2   26.23    9.33
   5   5   2    2.19    6.16
   6   5   2    1.16    4.97
   7   5   2    5.39    6.24
  -7   6   2   11.05    6.87
  -6   6   2   61.71   38.55
  -5   6   2  628.32   41.80
  -4   6   2   10.27   12.95
  -3   6   2   41.04    9.36
  -2   6   2   39.00    4.87
  -1   6   2    7.01    2.87
   0   6   2  278.50   26.23
   1   6   2  358.56   18.92
   2   6   2   77.05   28.71
   3   6   2  245.35   18.00
   4   6   2   14.31    4.84
   5   6   2   41.60   22.46
   6   6   2    2.40    4.65
   7   6   2   61.64   18.46
  -7   7   2   36.76   26.70
  -6   7   2   30.16   22.37
  -5   7   2  161.84   19.35
  -4   7   2   44.21   11.87
  -3   7   2  273.75   19.31
  -2   7   2  213.04   14.07
  -1   7   2   18.24    3.51
   0   7   2  146.53   12.76
   1   7   2  402.03   17.81
   2   7   2  760.72   29.13
   3   7   2    3.54    5.99
   4   7   2    0.92    1.46
   5   7   2  246.04   31.51
   6   7   2    5.67    7.12
   7   7   2   25.44   18.38
  -7   8   2    3.00    7.10
  -6   8   2   12.49   10.68
  -5   8   2   19.01   17.66
  -4   8   2   54.32   11.60
  -3   8   2   32.21    9.20
  -2   8   2    8.80    6.29
  -1   8   2    1.09    2.13
   0   8   2  274.28   12.94
   1   8   2   51.91   18.57
   2   8   2    0.42    1.91
   3   8   2    0.96    0.83
   4   8   2  141.09   56.79
   5   8   2    7.71    7.95
   6   8   2    2.47    7.31
   7   8   2   15.48   20.53
  -7   9   2    3.05    4.61
  -6   9   2   21.08   20.46
  -5   9   2  193.75   20.03
  -4   9   2   22.87   12.30
  -3   9   2  903.20   44.84
  -2   9   2    0.46    1.72
  -1   9   2  446.99   23.20
   0   9   2   37.37   19.75
   1   9   2   16.21    7.05
   2   9   2   32.12   16.93
   3   9   2   21.97    9.51
   4   9   2   19.78   22.33
   5   9   2    4.93    8.05
   6   9   2    5.94    7.22
   7   9   2   13.56   14.40
  -7  10   2    8.44    7.65
  -6  10   2    6.73    3.45
  -5  10   2   42.38   24.74
  -4  10   2   94.06   15.15
  -3  10   2   95.91   15.51
  -2  10   2   88.71   10.72
  -1  10   2  282.11   16.34
   0  10   2  484.33   24.58
   1  10   2   32.99   23.81
   2  10   2  224.55   21.24
   3  10   2    1.88    4.27
   4  10   2   41.42   28.95
   5  10   2   10.59    6.97
   6  10   2    3.07    4.74
   7  10   2   43.61   24.53
  -7  11   2   16.87   12.29
  -6  11   2   35.51   16.09
  -5  11   2    5.77    7.26
  -4  11   2   46.78   10.17
  -3  11   2    7.74    6.98
  -2  11   2    3.75    5.72
  -1  11   2   94.91   11.87
   0  11   2 1385.77   49.09
   1  11   2  464.39   29.38
   2  11   2  268.19   23.83
   3  11   2  161.25   37.58
   4  11   2  138.28   20.69
   5  11   2   20.11   14.19
   6  11   2   14.56   11.37
   7  11   2    0.57    4.13
  -7  12   2    2.39    5.49
  -6  12   2   89.96   19.57
  -5  12   2    1.36    3.02
  -4  12   2  210.42   18.47
  -3  12   2   49.34   14.29
  -2  12   2  795.93   50.40
  -1  12   2  312.68   18.55
   0  12   2   86.70    9.99
   1  12   2    0.43    1.33
   2  12   2  162.06   22.07
   3  12   2    4.29    5.45
   4  12   2  238.42   19.16
   5  12   2  230.47   32.20
   6  12   2   30.09   22.18
   7  12   2   12.11   11.86
  -7  13   2    6.74    7.79
  -6  13   2    3.46    6.67
  -5  13   2  240.46   22.38
  -4  13   2   12.24   10.07
  -3  13   2 1505.37   42.49
  -2  13   2   26.55   10.19
  -1  13   2  208.45   15.35
   0  13   2   14.42    6.80
   1  13   2    2.06    2.27
   2  13   2  107.08   24.15
   3  13   2   76.56   16.12
   4  13   2   48.44   14.75
   5  13   2   68.65   13.99
   6  13   2   10.24    8.68
  -7  14   2    7.36    6.69
  -6  14   2   11.86   11.69
  -5  14   2   76.69   13.86
  -4  14   2  478.66   32.28
  -3  14   2  418.50   24.12
  -2  14   2    3.75    4.59
  -1  14   2   10.27    6.62
   0  14   2  120.49   17.01
   1  14   2   97.93   15.12
   2  14   2  104.70   15.55
   3  14   2    4.46    5.87
   4  14   2  111.50   17.13
   5  14   2    3.22    5.79
   6  14   2    0.87    4.43
  -7  15   2   10.08   10.54
  -6  15   2    3.45    6.78
  -5  15   2    3.24    3.89
  -4  15   2  370.05   28.08
  -3  15   2   34.26   13.11
  -2  15   2   11.85    8.70
  -1  15   2  133.62   16.70
   0  15   2   18.17   14.87
   1  15   2  388.27   21.48
   2  15   2  920.27   56.08
   3  15   2  320.61   23.07
   4  15   2  106.13   22.50
   5  15   2    1.33    5.59
   6  15   2   15.23   13.83
  -7  16   2    2.69    6.17
  -6  16   2    5.40    6.56
  -5  16   2   37.07   12.05
  -4  16   2   18.63   15.98
  -3  16   2   59.84   17.17
  -2  16   2    5.15    5.43
  -1  16   2 1351.29  116.76
   0  16   2  118.02   51.61
   1  16   2  544.94   20.15
   2  16   2  136.65   26.92
   3  16   2   27.46   16.15
   4  16   2   16.74   12.01
   5  16   2   32.85   28.08
   6  16   2   43.75   44.32
  -6  17   2    4.62    9.28
  -5  17   2   24.25   18.11
  -4  17   2  116.58   20.77
  -3  17   2    1.11    3.56
  -2  17   2    1.90    4.11
  -1  17   2  149.91   15.27
   0  17   2  793.17   37.70
   1  17   2    0.34    1.33
   2  17   2   50.20   18.44
   3  17   2    5.13    7.17
   4  17   2   20.95   19.78
   5  17   2   10.36   11.27
   6  17   2   47.23   38.25
  -6  18   2  126.48   20.11
  -5  18   2    4.48    4.81
  -4  18   2  189.81   22.14
  -3  18   2    9.55    7.40
  -2  18   2  116.92   19.34
  -1  18   2   48.31   16.15
   0  18   2  109.24   11.83
   1  18   2   34.57   21.07
   2  18   2   76.02   23.22
   3  18   2    5.97    6.55
   4  18   2   28.12   26.58
   5  18   2  115.85   17.53
   6  18   2   14.77   16.57
  -6  19   2   13.39    8.84
  -5  19   2   27.74   24.17
  -4  19   2   89.11   17.71
  -3  19   2   13.36   12.67
  -2  19   2  486.86   28.99
  -1  19   2  472.51   49.14
   0  19   2    4.68    6.26
   1  19   2   26.69    8.50
   2  19   2  422.48   44.25
   3  19   2  190.96   25.76
   4  19   2   51.80   19.28
   5  19   2    2.37    5.59
   6  19   2    2.16    7.22
  -6  20   2   26.99   24.83
  -5  20   2   10.99   10.86
  -4  20   2    2.87    4.57
  -3  20   2   73.39   19.80
  -2  20   2  234.11   21.34
  -1  20   2   94.91   17.55
   0  20   2   18.56   11.63
   1  20   2  112.15   21.22
   2  20   2   12.75   18.63
   3  20   2   24.55   23.36
   4  20   2   35.61   25.76
   5  20   2    7.93    8.53
  -6  21   2    2.11    5.69
  -5  21   2    3.78    7.59
  -4  21   2    2.39    5.15
  -3  21   2   67.32   14.59
  -2  21   2   63.28   21.33
  -1  21   2  245.72   20.93
   0  21   2  164.18   32.73
   1  21   2    0.68    4.86
   2  21   2    1.86    3.25
   3  21   2  125.98   22.73
   4  21   2    8.29    8.04
   5  21   2    2.26    8.31
  -6  22   2   40.79   37.37
  -5  22   2   32.84   25.15
  -4  22   2   13.77   10.73
  -3  22   2    5.93    5.63
  -2  22   2   27.33   17.35
  -1  22   2   93.91   15.28
   0  22   2   19.75   16.47
   1  22   2  130.45   21.73
   2  22   2    2.85    3.76
   3  22   2   38.41   20.33
   4  22   2   94.10   26.89
   5  22   2   11.93   17.88
  -5  23   2    1.20    6.62
  -4  23   2   15.58   11.37
  -3  23   2  132.46   19.81
  -2  23   2    2.89    4.58
  -1  23   2    9.48    9.97
   0  23   2  164.59   24.31
   1  23   2    2.84    3.59
   2  23   2    6.03    8.02
   3  23   2    3.68    3.73
   4  23   2    0.01    6.53
   5  23   2   11.22   11.00
  -5  24   2    6.60    4.79
  -4  24   2    1.01    7.34
  -3  24   2   10.43    9.83
  -2  24   2    5.67    9.00
  -1  24   2    4.15    6.16
   0  24   2   21.08   13.82
   1  24   2  197.56   28.81
   2  24   2  121.11   21.54
   3  24   2    2.04    6.20
   4  24   2    8.75   14.75
   5  24   2    0.76    5.75
  -5  25   2    1.84    5.47
  -4  25   2   62.75   23.03
  -3  25   2    1.25    5.22
  -2  25   2   65.59   17.63
  -1  25   2  157.58   25.08
   0  25   2   30.77   22.01
   1  25   2  227.66   28.97
   2  25   2  130.51   25.05
   3  25   2   43.87   24.87
   4  25   2    2.18    4.52
  -5  26   2    4.02    6.85
  -4  26   2   65.64   22.93
  -3  26   2    1.11    6.03
  -2  26   2    4.25    8.01
  -1  26   2   48.70   14.88
   0  26   2   18.32   20.86
   1  26   2   92.47   18.87
   2  26   2   36.60   24.14
   3  26   2    7.91    6.96
   4  26   2    2.33    6.64
  -4  27   2   10.22   11.56
  -3  27   2  123.20   25.09
  -2  27   2  150.63   23.77
  -1  27   2    2.65    5.34
   0  27   2    6.36    7.65
   1  27   2    3.37    4.87
   2  27   2    4.90    5.97
   3  27   2    2.20    4.19
   4  27   2    1.95    5.07
  -4  28   2    3.08    6.70
  -3  28   2    2.89    6.30
  -2  28   2    3.72    6.44
  -1  28   2   19.72   15.00
   0  28   2    1.60    3.83
   1  28   2   11.89   11.05
   2  28   2   25.42   26.56
   3  28   2    1.30    3.15
  -3  29   2   26.63   21.89
  -2  29   2    9.85    7.84
  -1  29   2   47.01   32.70
   0  29   2   11.56   15.71
   1  29   2   24.16   15.85
   2  29   2   29.34   25.74
   3  29   2    0.84    6.65
  -3  30   2    1.71    4.95
  -2  30   2    7.79    8.31
  -1  30   2    3.04    7.57
   0  30   2    0.41    6.18
   1  30   2    5.66    7.50
   2  30   2    1.51    3.89
  -2  31   2    5.16    7.38
  -1  31   2   21.95   19.07
   0  31   2   28.32   23.62
   1  31   2    1.02    4.82
   2  31   2    2.27    5.90
  -1  32   2    1.91    4.43
   0  32   2    3.05    5.03
   1  32   2    2.11    3.27
  -7   0   3    0.50    7.33
  -5   0   3  464.36   41.79
  -3   0   3 1225.28   78.84
  -1   0   3 1551.93  165.18
   1   0   3  405.10   22.26
   3   0   3   57.64   15.09
   5   0   3   48.47   53.52
   7   0   3   35.45   65.43
  -8   1   3  236.48   36.01
  -7   1   3    6.11    5.96
  -6   1   3   22.61   14.03
  -5   1   3   32.25   17.36
  -4   1   3  269.42   21.07
  -3   1   3  361.77   26.35
  -2   1   3   10.17    4.73
  -1   1   3   54.08    4.76
   0   1   3   25.20  131.84
   1   1   3  196.69    7.94
   2   1   3  143.61    9.62
   3   1   3  129.36   16.59
   4   1   3  320.90   21.11
   5   1   3    3.86    7.04
   6   1   3    5.58    6.93
   7   1   3   11.64   14.37
  -8   2   3    2.36    8.06
  -7   2   3    2.71    5.65
  -6   2   3   68.30   19.86
  -5   2   3   44.51   16.86
  -4   2   3   78.94   12.10
  -3   2   3  585.71   37.11
  -2   2   3  146.96   12.67
  -1   2   3  999.38   27.80
   0   2   3   50.16    5.93
   1   2   3    0.43    0.78
   2   2   3  968.61   26.99
   3   2   3  242.94   15.64
   4   2   3   23.42   14.20
   5   2   3    1.46    3.90
   6   2   3   19.29   14.21
   7   2   3    4.02    7.17
  -7   3   3    2.73    6.43
  -6   3   3   26.27   20.19
  -5   3   3  290.87   30.38
  -4   3   3   75.02   10.85
  -3   3   3  306.61   25.78
  -2   3   3  320.29   16.06
  -1   3   3  770.12   21.99
   0   3   3   63.25   38.70
   1   3   3   23.75    9.66
   2   3   3   78.65    6.61
   3   3   3   39.51    8.67
   4   3   3   35.83   10.26
   5   3   3   10.95    9.45
   6   3   3   69.37   15.55
   7   3   3   26.21   16.40
  -7   4   3    5.05    5.50
  -6   4   3   76.13   25.04
  -5   4   3    7.19    8.35
  -4   4   3  301.51   21.78
  -3   4   3  148.50   17.09
  -2   4   3    0.51    1.43
  -1   4   3  100.35    9.14
   0   4   3   19.82    6.74
   1   4   3  267.70   10.61
   2   4   3    3.20    1.40
   3   4   3    4.10    3.03
   4   4   3   10.96   11.34
   5   4   3   10.36   10.24
   6   4   3    3.10    8.04
   7   4   3   24.60   24.15
  -7   5   3    1.86    5.56
  -6   5   3    3.86    4.14
  -5   5   3    5.44    4.48
  -4   5   3    6.99    6.47
  -3   5   3  219.20   20.33
  -2   5   3  112.56   10.19
  -1   5   3   35.99    4.13
   0   5   3   42.28    7.73
   1   5   3   70.44   39.09
   2   5   3  304.34   18.01
   3   5   3   99.90   19.01
   4   5   3  123.76   20.06
   5   5   3    9.11    7.23
   6   5   3   18.50   13.23
   7   5   3    4.48    6.59
  -7   6   3    3.65    5.93
  -6   6   3    1.85    3.44
  -5   6   3   69.74   22.63
  -4   6   3   10.75   12.14
  -3   6   3   47.22   11.90
  -2   6   3    0.57    1.73
  -1   6   3 1765.87   51.83
   0   6   3  695.05  124.25
   1   6   3  102.76   27.37
   2   6   3   15.94    5.27
   3   6   3   92.03   26.26
   4   6   3  411.32   27.02
   5   6   3    4.96    6.48
   6   6   3    4.11    5.19
   7   6   3    9.15   13.67
  -7   7   3    5.00    7.79
  -6   7   3    7.71    6.25
  -5   7   3    1.21    2.84
  -4   7   3   15.86   10.53
  -3   7   3  855.79   47.85
  -2   7   3  385.36   23.04
  -1   7   3   21.43    5.51
   0   7   3  549.20   56.90
   1   7   3    0.54    1.33
   2   7   3  124.93   11.48
   3   7   3    3.83    2.51
   4   7   3 1365.18  131.82
   5   7   3   32.99   13.58
   6   7   3   12.82   14.92
   7   7   3    8.92    7.09
  -7   8   3    5.85   10.19
  -6   8   3  180.39   29.10
  -5   8   3    1.87    5.79
  -4   8   3   87.87   11.88
  -3   8   3   90.89   16.63
  -2   8   3  195.49   14.70
  -1   8   3 2510.20   79.28
   0   8   3   28.27    8.79
   1   8   3 1356.22  126.56
   2   8   3  323.67   20.80
   3   8   3  285.29   17.21
   4   8   3  181.60   16.05
   5   8   3   31.31   13.21
   6   8   3   61.34   39.12
   7   8   3    2.41    6.30
  -7   9   3    2.64    7.05
  -6   9   3  145.10   14.50
  -5   9   3   24.47   18.47
  -4   9   3    1.26    3.34
  -3   9   3    5.90    5.44
  -2   9   3  129.77    9.98
  -1   9   3   22.39    6.03
   0   9   3  196.51   19.24
   1   9   3   28.48   78.60
   2   9   3   38.98   21.65
   3   9   3    9.91    8.05
   4   9   3   39.40   20.36
   5   9   3   70.78   27.51
   6   9   3   19.84   18.20
  -7  10   3    3.33    6.01
  -6  10   3    5.42    4.43
  -5  10   3   20.83   14.20
  -4  10   3  158.74   23.98
  -3  10   3   23.67   15.79
  -2  10   3   56.77    9.34
  -1  10   3   45.88    5.98
   0  10   3  694.84   94.67
   1  10   3    4.37    3.79
   2  10   3  330.60   29.73
   3  10   3   34.83   13.26
   4  10   3    6.54    7.21
   5  10   3    2.28    4.43
   6  10   3    1.86    3.24
  -7  11   3    2.50    6.11
  -6  11   3    3.23    5.83
  -5  11   3   28.16   13.21
  -4  11   3   38.08   16.13
  -3  11   3   26.57    8.00
  -2  11   3   41.62    9.83
  -1  11   3  208.94   12.29
   0  11   3    6.07    6.77
   1  11   3    1.13    1.31
   2  11   3   11.18   19.34
   3  11   3   59.79   36.29
   4  11   3   47.49   22.29
   5  11   3  215.45   17.16
   6  11   3    5.31    7.92
  -7  12   3   66.57   23.17
  -6  12   3    1.51    3.11
  -5  12   3    6.00    6.78
  -4  12   3   78.40   16.87
  -3  12   3  197.29   11.21
  -2  12   3    1.79    1.83
  -1  12   3    6.38    3.32
   0  12   3    5.12    3.45
   1  12   3  183.26   87.08
   2  12   3  225.37   19.13
   3  12   3   47.74   41.32
   4  12   3   28.14   20.20
   5  12   3    3.85    6.23
   6  12   3    1.45    4.16
  -7  13   3   53.31   38.65
  -6  13   3   10.25    6.56
  -5  13   3    1.48    4.11
  -4  13   3   27.30   13.54
  -3  13   3   86.71   11.86
  -2  13   3  270.64   21.34
  -1  13   3   42.58    9.00
   0  13   3   59.45   27.04
   1  13   3  139.51   12.69
   2  13   3   56.37   12.03
   3  13   3   11.19    9.26
   4  13   3   33.49   12.90
   5  13   3    0.30    4.77
   6  13   3    2.28    5.54
  -7  14   3    2.34    6.87
  -6  14   3    5.10    8.78
  -5  14   3   99.63   21.32
  -4  14   3    0.61    4.70
  -3  14   3  146.40   22.21
  -2  14   3   86.47   11.93
  -1  14   3  288.63   24.10
   0  14   3    1.58    2.55
   1  14   3    1.27    2.79
   2  14   3   10.60   20.51
   3  14   3  134.79   67.25
   4  14   3   53.09   19.80
   5  14   3    1.82    5.33
   6  14   3   14.77   12.06
  -7  15   3   11.86   13.41
  -6  15   3   52.54   30.73
  -5  15   3   21.41   15.71
  -4  15   3    2.69    4.01
  -3  15   3  486.83   34.12
  -2  15   3   29.47   20.36
  -1  15   3   94.11   11.92
   0  15   3   33.83   13.22
   1  15   3    8.12    9.48
   2  15   3 1012.59   45.72
   3  15   3   70.01   12.56
   4  15   3   19.05   15.72
   5  15   3    2.28    5.04
   6  15   3    4.27    7.72
  -6  16   3    5.42    5.58
  -5  16   3   22.14   15.19
  -4  16   3   11.08    6.88
  -3  16   3  378.12   31.15
  -2  16   3  237.55   29.73
  -1  16   3   90.76   12.70
   0  16   3   30.02    9.37
   1  16   3   69.49   10.45
   2  16   3  490.04   35.84
   3  16   3   65.82   34.42
   4  16   3   11.22   10.14
   5  16   3    1.91    5.41
   6  16   3    2.70    7.57
  -6  17   3    9.40    7.62
  -5  17   3  447.11   26.81
  -4  17   3  102.04   18.67
  -3  17   3   76.80   11.40
  -2  17   3   26.71   14.04
  -1  17   3  299.75   37.44
   0  17   3  143.39   23.47
   1  17   3   37.78    6.00
   2  17   3  399.44   39.09
   3  17   3    1.09    3.88
   4  17   3   16.29   18.89
   5  17   3    6.51    7.89
   6  17   3    0.85    5.13
  -6  18   3   36.85   25.27
  -5  18   3   56.16   31.22
  -4  18   3  166.09   25.33
  -3  18   3  157.29   17.86
  -2  18   3    2.06    4.29
  -1  18   3   35.27   18.20
   0  18   3    7.47    6.03
   1  18   3  206.07   19.23
   2  18   3   16.74   16.42
   3  18   3   10.07    8.94
   4  18   3    2.56    6.15
   5  18   3    0.15    5.03
  -6  19   3    3.40    4.41
  -5  19   3   13.03   12.93
  -4  19   3   17.88   13.51
  -3  19   3    2.01    3.54
  -2  19   3  205.17   20.89
  -1  19   3  105.26   16.37
   0  19   3    1.59    4.71
   1  19   3    0.54    5.34
   2  19   3    7.24    8.40
   3  19   3    2.59    4.30
   4  19   3   31.36   20.49
   5  19   3    2.75    7.05
  -6  20   3   10.75   11.50
  -5  20   3   63.19   35.07
  -4  20   3    4.13    5.57
  -3  20   3    6.54    5.84
  -2  20   3    9.87    7.91
  -1  20   3  145.52   18.06
   0  20   3   20.46   10.71
   1  20   3  244.99   23.69
   2  20   3   39.09   32.05
   3  20   3  178.65   23.79
   4  20   3    0.90    2.89
   5  20   3    3.13    7.70
  -6  21   3   22.43   25.69
  -5  21   3    7.53    9.14
  -4  21   3   12.67   17.99
  -3  21   3    1.40    3.55
  -2  21   3  216.87   26.06
  -1  21   3   27.12   25.19
   0  21   3  219.74   17.47
   1  21   3   46.73   18.59
   2  21   3    1.25    4.33
   3  21   3    2.98    6.39
   4  21   3   43.81   18.65
   5  21   3   17.35   22.80
  -5  22   3   55.58   28.14
  -4  22   3   51.08   24.37
  -3  22   3   36.22   15.69
  -2  22   3    4.45    6.69
  -1  22   3    7.84    6.57
   0  22   3   27.15   16.39
   1  22   3   97.95   19.28
   2  22   3    1.30    5.87
   3  22   3    9.14    7.53
   4  22   3    2.46    5.73
   5  22   3   27.72   26.24
  -5  23   3    3.16    4.88
  -4  23   3    4.29    7.07
  -3  23   3   -0.14    4.13
  -2  23   3   11.61    7.95
  -1  23   3    4.03    7.08
   0  23   3   31.80   23.53
   1  23   3  132.20   24.75
   2  23   3    2.50    4.54
   3  23   3    2.05    3.49
   4  23   3    9.75   13.21
  -5  24   3    2.69    5.55
  -4  24   3  174.79   25.84
  -3  24   3   18.17   10.72
  -2  24   3    2.42    4.42
  -1  24   3   26.64   22.86
   0  24   3    6.19    7.81
   1  24   3    0.71    5.13
   2  24   3  184.43   26.20
   3  24   3    2.98    5.19
   4  24   3   20.08   16.94
  -5  25   3    6.27   11.54
  -4  25   3    3.69    7.12
  -3  25   3  477.96   30.18
  -2  25   3   12.43    8.16
  -1  25   3    3.83    5.38
   0  25   3  126.57   20.04
   1  25   3    0.30    4.76
   2  25   3   11.76   27.72
   3  25   3    1.89    4.33
   4  25   3   77.08   35.06
  -4  26   3   17.71   16.48
  -3  26   3   44.31   24.61
  -2  26   3   92.91   15.28
  -1  26   3    1.83    3.94
   0  26   3    3.15    7.29
   1  26   3  245.76   29.59
   2  26   3    2.67    5.04
   3  26   3    3.12    4.88
   4  26   3   34.73   29.80
  -4  27   3    5.31    5.70
  -3  27   3  105.36   17.84
  -2  27   3   14.90   13.79
  -1  27   3   47.37   28.37
   0  27   3   55.66   25.13
   1  27   3   13.31   13.91
   2  27   3   77.12   26.98
   3  27   3    3.71    5.67
  -4  28   3    3.23    6.00
  -3  28   3   12.50    9.73
  -2  28   3   15.09   11.37
  -1  28   3   20.04   21.71
   0  28   3    1.05    3.97
   1  28   3    5.54    8.49
   2  28   3    6.94    8.27
   3  28   3    2.87    4.69
  -3  29   3  113.01   22.96
  -2  29   3    7.81    6.87
  -1  29   3    3.28    6.30
   0  29   3    8.93    7.77
   1  29   3    0.16    3.73
   2  29   3    2.80    5.94
  -3  30   3   35.35   48.24
  -2  30   3   20.23   17.31
  -1  30   3    2.52    7.84
   0  30   3    4.30    6.52
   1  30   3    2.56    5.18
   2  30   3   49.90   23.01
  -2  31   3    2.68    5.58
  -1  31   3    2.27    6.40
   0  31   3   25.93   28.15
   1  31   3    2.16    4.46
  -6   0   4   69.55   55.25
  -4   0   4   60.68   16.14
  -2   0   4  392.56   24.45
   0   0   4   12.21    7.94
   2   0   4 1234.56   63.49
   4   0   4   59.46   22.80
   6   0   4   38.45   17.12
  -7   1   4   20.48   18.40
  -6   1   4  113.03   19.72
  -5   1   4    2.60    5.03
  -4   1   4   22.72   15.24
  -3   1   4  246.62   18.81
  -2   1   4  634.61   19.63
  -1   1   4   61.89    9.01
   0   1   4    3.49    3.77
   1   1   4    0.53    0.86
   2   1   4   10.13    4.47
   3   1   4   76.50   11.62
   4   1   4  187.93   15.09
   5   1   4   35.17   19.37
   6   1   4    1.33    4.39
  -7   2   4    6.91    7.56
  -6   2   4   73.78   21.52
  -5   2   4  419.15   33.47
  -4   2   4  154.67   22.40
  -3   2   4   47.98   10.21
  -2   2   4    4.48    2.47
  -1   2   4  408.29   20.05
   0   2   4    3.10    3.89
   1   2   4  639.02   19.90
   2   2   4   34.22   14.52
   3   2   4    1.61    3.48
   4   2   4   17.44   12.59
   5   2   4   17.25   10.13
   6   2   4    7.10    6.48
  -7   3   4   32.16   23.12
  -6   3   4   15.25    7.73
  -5   3   4   17.30   16.58
  -4   3   4  278.17   35.25
  -3   3   4  158.74   16.04
  -2   3   4    1.42    1.75
  -1   3   4   35.35    8.30
   0   3   4  268.31   16.38
   1   3   4   26.85    4.22
   2   3   4   33.88    5.49
   3   3   4  256.56   25.10
   4   3   4    2.50    4.10
   5   3   4   60.04   12.14
   6   3   4   59.99   20.06
  -7   4   4   10.94   10.23
  -6   4   4  301.83   33.87
  -5   4   4  153.49   19.78
  -4   4   4   17.85   11.70
  -3   4   4  153.91   14.14
  -2   4   4  288.24   14.07
  -1   4   4    0.86    0.71
   0   4   4    3.33    4.93
   1   4   4  385.54   15.89
   2   4   4   48.40   20.92
   3   4   4   18.60   21.54
   4   4   4  531.58   29.47
   5   4   4    7.71    4.99
   6   4   4    8.64    6.13
  -7   5   4    8.66    8.40
  -6   5   4    0.77    4.90
  -5   5   4   29.08   23.39
  -4   5   4   34.26   10.76
  -3   5   4    1.43    3.53
  -2   5   4  289.37   16.16
  -1   5   4 1110.95   82.42
   0   5   4  642.23   26.83
   1   5   4  130.90    7.97
   2   5   4  120.63    8.79
   3   5   4    2.11    2.35
   4   5   4  170.33   15.82
   5   5   4   80.28   23.53
   6   5   4    1.14    2.95
  -7   6   4   20.65   21.74
  -6   6   4  427.87   32.96
  -5   6   4   14.05   10.57
  -4   6   4   14.59    8.89
  -3   6   4  294.08   23.47
  -2   6   4   99.10   14.20
  -1   6   4 2324.60  932.65
   0   6   4 2625.30  141.76
   1   6   4   14.06    3.45
   2   6   4    7.02    3.65
   3   6   4   34.20   21.04
   4   6   4    2.33    4.43
   5   6   4   98.52   12.73
   6   6   4   14.32   15.17
  -7   7   4   23.58   24.16
  -6   7   4   93.77   24.31
  -5   7   4  282.66   39.59
  -4   7   4  236.84   26.91
  -3   7   4   58.61    8.58
  -2   7   4  163.37   13.42
   0   7   4  314.45   65.37
   1   7   4    0.89    0.91
   2   7   4   12.21    3.81
   3   7   4  251.91   24.86
   4   7   4   37.28   14.32
   5   7   4  101.83   11.75
   6   7   4    4.53    8.22
  -7   8   4    3.87    4.69
  -6   8   4  369.18   22.26
  -5   8   4  153.59   19.50
  -4   8   4   50.48   13.42
  -3   8   4   17.32   12.76
  -2   8   4  206.36   12.31
  -1   8   4   39.67   19.43
   0   8   4 1458.57   43.68
   1   8   4  276.91   27.18
   2   8   4    6.84    2.70
   3   8   4    1.89    3.23
   4   8   4  176.87   26.64
   5   8   4    1.87    3.14
   6   8   4    2.96    5.20
  -7   9   4    1.89    3.55
  -6   9   4    2.42    3.24
  -5   9   4  129.46   17.34
  -4   9   4   70.18   15.20
  -3   9   4  101.74   12.88
  -2   9   4  115.80   15.51
  -1   9   4   46.59    9.82
   0   9   4    6.70    2.53
   1   9   4    2.29    1.75
   2   9   4    0.39    1.47
   3   9   4  369.25   22.43
   4   9   4    4.03    7.03
   5   9   4   10.07    7.90
   6   9   4   11.52    9.39
  -7  10   4   17.30   14.60
  -6  10   4    2.07    5.07
  -5  10   4    4.67    4.50
  -4  10   4  302.70   23.96
  -3  10   4  429.76   26.44
  -2  10   4   43.35    8.47
  -1  10   4   14.04    9.15
   0  10   4   24.13   15.15
   1  10   4    0.61    1.14
   2  10   4   39.10   26.83
   3  10   4   33.65   14.94
   4  10   4   88.15   11.64
   5  10   4   34.17   17.94
   6  10   4    1.49    3.73
  -7  11   4   25.43   21.87
  -6  11   4    1.51    5.62
  -5  11   4   47.85   20.19
  -4  11   4  429.55   30.80
  -3  11   4  316.41   38.84
  -2  11   4  185.31   10.36
  -1  11   4  197.62   13.48
   0  11   4   22.07    6.77
   1  11   4   73.79   18.55
   2  11   4   22.65   14.63
   3  11   4  167.66   16.02
   4  11   4   11.34    9.87
   5  11   4    2.19    3.36
   6  11   4    4.00    3.34
  -7  12   4    3.52    6.29
  -6  12   4   29.91   21.38
  -5  12   4    3.89    3.89
  -4  12   4  683.38   46.79
  -3  12   4   10.89    6.94
  -2  12   4   40.55   10.35
  -1  12   4   31.04    8.53
   0  12   4    1.01    1.61
   1  12   4 1045.70   70.16
   2  12   4  214.80   24.67
   3  12   4   36.03   38.76
   4  12   4    3.10    4.94
   5  12   4   12.10    7.46
   6  12   4   27.31   17.68
  -7  13   4    1.67    9.88
  -6  13   4    1.03    4.83
  -5  13   4   28.40   17.29
  -4  13   4   10.08    9.07
  -3  13   4   69.92   15.06
  -2  13   4   52.56    9.67
  -1  13   4  190.89   11.46
   0  13   4    3.71    1.51
   1  13   4  627.48   50.55
   2  13   4   10.40    9.76
   3  13   4    5.44    8.40
   4  13   4    6.57    6.75
   5  13   4    1.30    3.86
   6  13   4   31.04   26.54
  -7  14   4    2.80    7.92
  -6  14   4    6.43    5.96
  -5  14   4    7.31    8.10
  -4  14   4    6.86    5.50
  -3  14   4   29.63   13.13
  -2  14   4   13.50    9.23
  -1  14   4  157.28    8.17
   0  14   4   43.60    4.75
   1  14   4    2.54    4.31
   2  14   4   14.65   25.44
   3  14   4   23.80   24.11
   4  14   4    6.61    7.49
   5  14   4   59.87   19.51
   6  14   4   23.89   35.61
  -6  15   4    5.00    6.56
  -5  15   4    2.62    4.09
  -4  15   4  232.79   20.56
  -3  15   4  121.42   28.13
  -2  15   4  359.23   37.05
  -1  15   4    2.21    2.97
   0  15   4    0.86    2.08
   1  15   4    3.64    2.41
   2  15   4   55.48   40.38
   3  15   4   18.33   13.00
   4  15   4   10.59   10.76
   5  15   4   18.97   13.63
  -6  16   4  202.46   23.14
  -5  16   4   94.95   21.25
  -4  16   4  114.29   16.67
  -3  16   4  181.35   17.04
  -2  16   4    6.02    4.71
  -1  16   4  409.91   47.96
   0  16   4    4.27    3.86
   1  16   4    1.70    1.48
   2  16   4   52.10   46.21
   3  16   4    1.53    4.99
   4  16   4   33.48   16.93
   5  16   4   10.72    9.21
  -6  17   4    5.69    8.55
  -5  17   4   63.42   22.51
  -4  17   4    1.06    3.86
  -3  17   4    1.48    2.80
  -2  17   4  253.75   21.08
  -1  17   4   82.03   13.00
   0  17   4   10.73   10.10
   1  17   4    0.25    1.78
   2  17   4   31.76   16.54
   3  17   4   53.89   18.94
   4  17   4    2.18    3.49
   5  17   4    4.73    6.28
  -6  18   4    2.04    4.36
  -5  18   4    2.27    4.21
  -4  18   4   35.79   20.50
  -3  18   4   31.48   13.47
  -2  18   4   98.60   16.36
  -1  18   4  318.04   27.12
   0  18   4    1.09    2.61
   1  18   4   23.87   15.88
   2  18   4    4.97    8.44
   3  18   4   34.96   26.88
   4  18   4  182.32   19.16
   5  18   4    7.62    8.00
  -6  19   4   53.02   43.76
  -5  19   4    3.80    4.32
  -4  19   4    2.16    3.68
  -3  19   4    3.25    4.98
  -2  19   4   32.27   12.89
  -1  19   4  240.05   20.64
   0  19   4  106.30   11.68
   1  19   4    1.48    2.36
   2  19   4    9.11    8.32
   3  19   4    3.56    5.67
   4  19   4    0.85    4.82
   5  19   4    2.61    5.39
  -6  20   4   84.19   41.27
  -5  20   4   36.22   25.80
  -4  20   4   33.31   16.59
  -3  20   4   31.19   18.37
  -2  20   4   24.77   16.11
  -1  20   4   66.59   14.23
   0  20   4   16.58    8.39
   1  20   4    0.58    2.95
   2  20   4   47.53   41.70
   3  20   4    1.68    3.68
   4  20   4   29.78   21.05
   5  20   4    1.38    5.60
  -5  21   4   18.30   13.93
  -4  21   4   27.26   15.15
  -3  21   4    9.16    8.02
  -2  21   4    6.89    4.82
  -1  21   4  325.12   25.91
   0  21   4   30.16   14.49
   1  21   4   29.98   25.03
   2  21   4    7.56    5.91
   3  21   4    4.60    6.67
   4  21   4   19.48   14.99
  -5  22   4    2.91    4.43
  -4  22   4  105.15   15.33
  -3  22   4    0.45    3.33
  -2  22   4    1.47    2.63
  -1  22   4    3.95    4.63
   0  22   4    3.88    4.99
   1  22   4   94.30   16.76
   2  22   4  144.80   14.97
   3  22   4    5.72    5.57
   4  22   4   26.61   10.38
  -5  23   4   17.06   18.44
  -4  23   4   42.91   20.57
  -3  23   4    1.37    2.36
  -2  23   4   42.41   22.47
  -1  23   4   16.31   10.03
   0  23   4    3.29    4.35
   1  23   4   52.90   14.23
   2  23   4   14.25    9.12
   3  23   4    5.64    5.98
   4  23   4    0.42    7.18
  -5  24   4    6.46    5.91
  -4  24   4    4.50    3.97
  -3  24   4  177.46   18.95
  -2  24   4    4.38    6.24
  -1  24   4   15.29   13.31
   0  24   4   24.67   18.45
   1  24   4    2.21    3.66
   2  24   4    1.34    4.66
   3  24   4    9.48    9.93
   4  24   4    2.25   17.93
  -4  25   4    1.01    5.03
  -3  25   4    2.67    3.86
  -2  25   4    2.59    3.26
  -1  25   4    7.87    5.69
   0  25   4   13.87   10.39
   1  25   4    6.89    7.54
   2  25   4   25.72   21.34
   3  25   4   20.82   22.89
  -4  26   4    2.63    4.81
  -3  26   4   73.12   23.48
  -2  26   4    6.11    6.10
  -1  26   4    7.47    9.11
   0  26   4   11.62   12.10
   1  26   4    3.03    5.21
   2  26   4   21.57   20.61
   3  26   4    0.67    3.97
  -4  27   4   10.29    7.51
  -3  27   4    1.73    3.37
  -2  27   4    2.49    5.71
  -1  27   4    0.26    5.07
   0  27   4   29.53   21.15
   1  27   4  107.94   15.79
   2  27   4   24.40   29.42
   3  27   4   70.65   42.25
  -3  28   4    2.32    4.79
  -2  28   4    4.43    5.67
  -1  28   4  113.49   22.91
   0  28   4   25.53   26.48
   1  28   4  140.75  110.43
   2  28   4    1.34    6.12
  -3  29   4    8.46   15.50
  -2  29   4  117.77   23.85
  -1  29   4    3.34   18.01
   0  29   4    5.59   12.40
   1  29   4   42.45   61.23
  -2  30   4    8.94   10.57
  -1  30   4    0.84    8.29
   0  30   4    4.10   15.41
   1  30   4    9.34   12.96
  -7   0   5   10.52   17.51
  -5   0   5  193.70   34.30
  -3   0   5  120.21   13.20
  -1   0   5   27.04    5.24
   1   0   5  253.55   14.70
   3   0   5    3.92    5.49
   5   0   5   87.60   15.45
  -7   1   5    2.92    5.38
  -6   1   5   17.55   15.05
  -5   1   5    6.88    6.87
  -4   1   5    4.65    7.00
  -3   1   5   60.16    9.95
  -2   1   5   48.30    7.29
  -1   1   5  133.65    8.71
   0   1   5    9.22    6.72
   1   1   5   15.90    6.77
   2   1   5   27.47    8.02
   3   1   5   38.87   25.30
   4   1   5    1.29    3.22
   5   1   5    4.54    3.25
   6   1   5   71.22   12.02
  -7   2   5    0.96    4.55
  -6   2   5   51.74   14.99
  -5   2   5   32.34   19.74
  -4   2   5  157.63   21.53
  -3   2   5  352.31   17.56
  -2   2   5  112.96   13.13
  -1   2   5   21.54    6.75
   0   2   5    1.35    1.99
   1   2   5    8.07    4.72
   2   2   5  117.81   57.61
   3   2   5   24.13    9.97
   4   2   5   23.67   16.59
   5   2   5    2.80    3.23
   6   2   5    1.96    3.60
  -7   3   5   13.98   13.78
  -6   3   5    3.02    4.66
  -5   3   5  109.81   19.39
  -4   3   5  173.88   16.71
  -3   3   5    1.41    2.20
  -2   3   5    5.25    1.74
  -1   3   5  547.88   27.19
   0   3   5   28.00    9.31
   1   3   5   43.67   18.30
   2   3   5    2.04    1.69
   3   3   5   11.36    6.15
   4   3   5    4.34    4.53
   5   3   5    4.69    3.68
   6   3   5    0.79    4.24
  -7   4   5    1.81    5.52
  -6   4   5    7.41    7.84
  -5   4   5    1.57    3.67
  -4   4   5   22.32   14.15
  -3   4   5  217.17   14.82
  -2   4   5  320.20   15.59
  -1   4   5   91.45   12.09
   0   4   5  173.97   16.93
   1   4   5   25.35   18.67
   2   4   5  167.02   13.42
   3   4   5    2.35    3.07
   4   4   5  275.84   29.90
   5   4   5    6.88    8.31
   6   4   5   -0.30    3.76
  -7   5   5    3.77    4.21
  -6   5   5    5.50    4.71
  -5   5   5    1.96    4.19
  -4   5   5  201.69   17.57
  -3   5   5    1.61    2.35
  -2   5   5  458.63   23.36
  -1   5   5    0.50    1.69
   0   5   5   90.62   14.72
   1   5   5  263.25   66.97
   2   5   5    6.87    3.26
   3   5   5  466.99   46.78
   4   5   5  132.85   62.38
   5   5   5    7.83    6.63
   6   5   5    1.94    3.79
  -7   6   5    3.76    6.51
  -6   6   5    1.21    4.55
  -5   6   5    0.85    3.37
  -4   6   5  317.60   24.07
  -3   6   5   25.40   10.56
  -2   6   5  108.00    6.83
  -1   6   5  469.42   27.29
   0   6   5    1.59    2.56
   1   6   5    2.73    1.77
   2   6   5   32.33    8.03
   3   6   5    5.54    5.13
   4   6   5   54.91   12.54
   5   6   5   10.87    6.69
   6   6   5    1.58    3.74
  -7   7   5    1.64    3.63
  -6   7   5   37.91   21.51
  -5   7   5   28.37   15.87
  -4   7   5    9.80    8.31
  -3   7   5    0.51    2.66
  -2   7   5  109.85    6.45
  -1   7   5   -0.01    4.41
   0   7   5  297.64   24.66
   1   7   5   55.41   62.45
   2   7   5   10.33    3.75
   3   7   5    1.77    3.69
   4   7   5    1.53    3.22
   5   7   5    6.66    7.89
   6   7   5    5.71    6.03
  -7   8   5    1.35    3.91
  -6   8   5   27.10   15.62
  -5   8   5    2.36    4.23
  -4   8   5    0.97    3.33
  -3   8   5    2.72    2.51
  -2   8   5   24.58    7.48
  -1   8   5   29.50    9.51
   0   8   5  199.57   13.68
   1   8   5    1.86    1.12
   2   8   5    0.96    2.35
   3   8   5    2.62    3.43
   4   8   5    6.81    4.65
   5   8   5    4.03    3.85
   6   8   5    2.93    7.29
  -7   9   5    5.21    4.94
  -6   9   5   14.41    8.52
  -5   9   5    0.31    3.09
  -4   9   5   28.91   20.06
  -3   9   5   88.23   14.49
  -2   9   5  267.07   11.82
  -1   9   5    5.32    4.22
   0   9   5    1.36    2.67
   1   9   5   27.61    8.00
   2   9   5    3.07    2.49
   3   9   5    2.04    4.60
   4   9   5   48.53   39.87
   5   9   5   13.32   11.24
   6   9   5    0.13    8.14
  -7  10   5   47.79   23.03
  -6  10   5    3.27    3.26
  -5  10   5    1.17    4.02
  -4  10   5   50.03   24.85
  -3  10   5   22.37   14.92
  -2  10   5  115.82   12.31
  -1  10   5    7.98    6.51
   0  10   5  312.99   36.57
   1  10   5   33.79   11.48
   2  10   5   11.25    5.83
   3  10   5  119.18   18.59
   4  10   5  381.64   20.18
   5  10   5    1.21    3.67
  -7  11   5   32.64   28.61
  -6  11   5   70.89   14.20
  -5  11   5   22.73   11.95
  -4  11   5    4.85    3.92
  -3  11   5  562.00   33.87
  -2  11   5   59.73    8.43
  -1  11   5  694.93   24.46
   0  11   5  137.79   13.80
   1  11   5   34.86    8.71
   2  11   5   64.62   21.07
   3  11   5    1.47    3.91
   4  11   5    1.62    4.02
   5  11   5   13.68    9.85
  -7  12   5    2.78    5.82
  -6  12   5  117.50   19.80
  -5  12   5   10.29    7.73
  -4  12   5   14.45    8.93
  -3  12   5  166.64   17.43
  -2  12   5   31.72    5.94
  -1  12   5    2.05    2.87
   0  12   5   31.33   18.69
   1  12   5  370.90   41.07
   2  12   5  314.79   69.13
   3  12   5   22.96   12.93
   4  12   5    3.99    4.71
   5  12   5    5.05    9.31
  -6  13   5   16.48   10.60
  -5  13   5   10.37    6.79
  -4  13   5  185.42   17.02
  -3  13   5    9.48   10.14
  -2  13   5   58.85   10.25
  -1  13   5    6.06    3.28
   0  13   5   97.85   14.69
   1  13   5    0.75    2.21
   2  13   5  418.60  129.42
   3  13   5    0.54    3.27
   4  13   5   12.94    9.11
   5  13   5   11.35   13.17
  -6  14   5   11.42    8.01
  -5  14   5    1.15    3.62
  -4  14   5   65.18   17.82
  -3  14   5   37.68   16.03
  -2  14   5    4.76    3.51
  -1  14   5  279.40   14.95
   0  14   5   26.50    9.84
   1  14   5  168.04   36.15
   2  14   5   19.58   33.41
   3  14   5    1.71    4.79
   4  14   5    6.41    5.32
   5  14   5   30.23   20.21
  -6  15   5    9.69    7.00
  -5  15   5   10.46   10.34
  -4  15   5  102.12   18.32
  -3  15   5   77.77   17.51
  -2  15   5   12.71   10.96
  -1  15   5   22.62    7.54
   0  15   5   42.30   10.45
   1  15   5  214.31   72.80
   2  15   5    5.18    5.60
   3  15   5    7.03   17.18
   4  15   5   20.34   18.54
   5  15   5    0.83    6.35
  -6  16   5   25.78   21.48
  -5  16   5    1.22    3.65
  -4  16   5   27.97   12.31
  -3  16   5   15.52    9.27
  -2  16   5  198.29   18.17
  -1  16   5   67.68    8.57
   0  16   5   68.82    9.99
   1  16   5  174.78   26.21
   2  16   5    3.07    2.75
   3  16   5   36.09   23.49
   4  16   5    7.05   13.65
   5  16   5   27.50   30.17
  -6  17   5    7.95   10.35
  -5  17   5   42.40   24.50
  -4  17   5   84.42   17.94
  -3  17   5   35.45   14.68
  -2  17   5  198.60   23.42
  -1  17   5   60.77   10.22
   0  17   5    3.78    3.59
   1  17   5  210.38   25.44
   2  17   5    1.25    2.04
   3  17   5    0.85    4.76
   4  17   5    6.05    8.58
   5  17   5   13.44   15.44
  -6  18   5    9.48   10.03
  -5  18   5    2.31    4.48
  -4  18   5    3.44    4.47
  -3  18   5    5.68    5.52
  -2  18   5   10.14    6.60
  -1  18   5   31.98   10.22
   0  18   5    4.10    2.37
   1  18   5    4.12    4.19
   2  18   5    9.97   11.50
   3  18   5   93.30   20.88
   4  18   5    9.07    9.85
  -5  19   5    2.96    6.37
  -4  19   5   15.54   15.57
  -3  19   5   62.80   16.25
  -2  19   5   19.19    9.23
  -1  19   5   26.96   13.63
   0  19   5   38.20   10.41
   1  19   5    1.60    5.38
   2  19   5    0.80    4.59
   3  19   5    4.53    9.10
   4  19   5    1.68    4.81
  -5  20   5  116.65   16.94
  -4  20   5   59.72   13.46
  -3  20   5    3.79    4.92
  -2  20   5    8.90    7.22
  -1  20   5    1.46    2.08
   0  20   5    1.41    2.85
   1  20   5    0.77    3.73
   2  20   5   14.70   15.73
   3  20   5    5.06    7.59
   4  20   5   28.22   29.49
  -5  21   5   90.08   17.45
  -4  21   5    1.20    2.78
  -3  21   5    3.35    4.10
  -2  21   5    0.58    2.42
  -1  21   5    7.99    5.55
   0  21   5    1.49    3.96
   1  21   5   68.72   26.78
   2  21   5    2.92    6.59
   3  21   5   43.00   47.69
   4  21   5   13.36   18.37
  -5  22   5    7.33   16.03
  -4  22   5   49.45   17.00
  -3  22   5   22.13   15.47
  -2  22   5    1.60    3.44
  -1  22   5   19.32   16.45
   0  22   5    2.74    4.75
   2  22   5   15.96   19.22
   3  22   5   -1.23    8.44
  -4  23   5   12.15   11.44
  -3  23   5   92.30   37.38
  -2  23   5   67.53   20.36
  -1  23   5    8.66    8.06
   0  23   5   38.61   41.47
   1  23   5    2.96   13.87
   2  23   5    1.86    5.21
   3  23   5   68.66   32.12
  -4  24   5    2.23    5.44
  -3  24   5    1.94    5.42
  -2  24   5   33.25   33.35
  -1  24   5    1.29    8.06
   0  24   5  177.55   24.20
   1  24   5   42.51   25.87
   2  24   5   45.01   28.23
   3  24   5   21.63   30.69
  -4  25   5   17.46   31.06
  -3  25   5   44.01   29.27
  -2  25   5   51.68   28.55
  -1  25   5    1.69    4.47
   0  25   5  141.45   22.42
   1  25   5   80.34   54.61
   2  25   5    5.18    9.15
   3  25   5    2.44    5.11
  -3  26   5   20.41   23.73
  -2  26   5   -0.47    7.74
  -1  26   5    2.26    6.67
   0  26   5   17.98   28.90
   1  26   5   28.27   47.64
   2  26   5   21.78   25.69
  -3  27   5    8.28   17.19
  -2  27   5   17.70   15.46
  -1  27   5   17.12   19.51
   0  27   5    2.26    7.51
   1  27   5    5.85    9.12
   2  27   5  146.73   52.95
  -2  28   5    1.43    8.14
  -1  28   5   72.29   22.62
   0  28   5    3.01    8.63
   1  28   5   26.34   47.67
  -1  29   5   36.46   89.16
   0  29   5   46.39   81.60
  -6   0   6  311.61   43.02
  -4   0   6   34.37   18.47
  -2   0   6   30.22    8.26
   0   0   6  229.82   42.99
   2   0   6    8.79   23.66
   4   0   6   24.69   23.16
  -7   1   6   54.59   13.45
  -6   1   6    7.77    5.71
  -5   1   6  142.89   22.30
  -4   1   6  107.41   16.56
  -3   1   6   41.06   13.16
  -2   1   6    1.27    0.90
  -1   1   6   26.46    6.60
   0   1   6    2.13    1.48
   1   1   6    7.19    7.30
   2   1   6    1.41    2.01
   3   1   6    6.79    3.88
   4   1   6   15.27    9.94
   5   1   6   23.33   37.31
  -7   2   6    3.81    6.13
  -6   2   6   39.90   15.87
  -5   2   6   39.73   17.32
  -4   2   6    2.45    2.86
  -3   2   6   46.81   12.64
  -2   2   6   89.72    8.21
  -1   2   6    6.51    4.34
   0   2   6    0.48    1.39
   1   2   6    0.78    0.79
   2   2   6   18.56    7.88
   3   2   6   34.21    7.41
   4   2   6   28.52   12.97
   5   2   6   15.15   10.79
  -7   3   6   14.20   16.03
  -6   3   6  127.88   18.85
  -5   3   6    1.94    3.54
  -4   3   6   78.65   15.05
  -3   3   6    1.30    2.21
  -2   3   6  220.34   17.85
  -1   3   6    0.89    1.27
   0   3   6    2.54    1.90
   1   3   6   36.01    4.64
   2   3   6    5.04    5.77
   3   3   6    2.21    2.17
   4   3   6   66.87   11.36
   5   3   6   50.50   16.40
  -7   4   6    1.59    3.65
  -6   4   6   78.74   16.03
  -5   4   6    1.91    3.64
  -4   4   6   11.48   11.21
  -3   4   6   44.01    9.96
  -2   4   6   77.79   18.54
  -1   4   6   21.68    4.07
   0   4   6   40.31   33.74
   1   4   6    7.13    4.19
   2   4   6   23.89   15.51
   3   4   6    4.82    3.05
   4   4   6   22.39   17.89
   5   4   6    1.73    4.26
  -7   5   6   10.77   10.07
  -6   5   6    1.48    2.64
  -5   5   6  103.42   15.95
  -4   5   6    3.44    5.52
  -3   5   6    1.60    1.88
  -2   5   6  103.18   53.58
  -1   5   6    0.88    1.93
   0   5   6    1.36    2.88
   1   5   6  208.09   16.87
   2   5   6   57.59   33.69
   3   5   6   95.12   11.54
   4   5   6    3.22    5.24
   5   5   6    3.60    4.58
  -7   6   6   31.12   18.18
  -6   6   6    4.27    4.62
  -5   6   6   75.44   16.27
  -4   6   6  280.21   32.47
  -3   6   6  194.39   14.17
  -2   6   6    0.48    0.71
  -1   6   6  273.98   32.46
   0   6   6   87.71   14.62
   1   6   6   27.14   10.63
   2   6   6    2.02    2.51
   3   6   6  182.30   27.44
   4   6   6    0.98    3.34
   5   6   6   33.15   22.99
  -7   7   6    4.53    4.83
  -6   7   6   21.61   17.50
  -5   7   6  193.31   20.19
  -4   7   6   70.63   25.11
  -3   7   6    4.66    4.81
  -2   7   6    1.12    1.20
  -1   7   6  193.92   25.70
   0   7   6  238.40   33.12
   1   7   6  226.13   15.55
   2   7   6   20.32   20.37
   3   7   6  563.01   39.08
   4   7   6   75.11   21.70
   5   7   6    1.22    4.73
  -7   8   6   14.44   17.19
  -6   8   6    4.51    5.27
  -5   8   6   28.14   19.45
  -4   8   6  701.86   31.71
  -3   8   6   86.62    9.92
  -2   8   6  401.86   62.18
  -1   8   6  786.37   87.72
   0   8   6  140.88   16.57
   1   8   6   49.04   11.45
   2   8   6    2.37    4.08
   3   8   6   16.09   12.09
   4   8   6   53.44   27.90
   5   8   6    2.44    6.00
  -6   9   6   55.13   15.29
  -5   9   6  209.46   19.77
  -4   9   6  283.55   25.34
  -3   9   6   54.03    8.22
  -2   9   6  398.54   72.55
  -1   9   6  430.06   44.58
   0   9   6   42.64   15.96
   1   9   6  870.12   40.51
   2   9   6   22.16   11.73
   3   9   6   17.46   14.60
   4   9   6   15.51   22.89
   5   9   6    7.45    6.57
  -6  10   6  125.34   26.52
  -5  10   6    4.25    5.92
  -4  10   6    2.35    3.38
  -3  10   6   90.99   12.37
  -2  10   6    0.47    1.66
  -1  10   6  759.16   51.34
   0  10   6  470.52   29.31
   1  10   6  353.64   22.97
   2  10   6    1.95    4.56
   3  10   6   98.23   19.55
   4  10   6    3.08    4.59
   5  10   6    1.86    4.30
  -6  11   6  105.82   14.16
  -5  11   6    3.05    4.76
  -4  11   6    2.05    3.35
  -3  11   6   43.66    7.21
  -2  11   6    1.48    1.84
  -1  11   6   15.51   14.07
   0  11   6   70.26   12.15
   1  11   6   20.51   13.11
   2  11   6    4.27    5.98
   3  11   6   73.83   14.70
   4  11   6    4.39    6.18
   5  11   6  114.65   33.91
  -6  12   6   76.61   14.97
  -5  12   6  129.21   16.59
  -4  12   6   24.64   14.69
  -3  12   6    1.87    2.73
  -2  12   6    5.97    7.52
  -1  12   6    0.36    5.95
   0  12   6    6.38    6.48
   1  12   6   23.09    8.50
   2  12   6  111.28   20.15
   3  12   6   35.42   29.96
   4  12   6    4.44    7.14
   5  12   6    2.13    4.80
  -6  13   6    6.02    9.38
  -5  13   6    0.86    2.93
  -4  13   6    2.28    3.30
  -3  13   6    3.29    3.72
  -2  13   6  307.36   43.32
  -1  13   6  191.79   16.56
   0  13   6   37.76   14.78
   1  13   6    2.40    2.64
   2  13   6    7.82    7.19
   3  13   6   38.38   32.99
   4  13   6    2.36    5.11
  -6  14   6   23.32   28.56
  -5  14   6    2.61   13.44
  -4  14   6    1.58    6.57
  -3  14   6   86.49   28.70
  -2  14   6    8.70    9.67
  -1  14   6  157.14   21.26
   0  14   6    1.09    1.99
   1  14   6   51.38   14.82
   2  14   6   24.00   19.72
   3  14   6    1.72    4.25
   4  14   6   92.54   23.05
  -6  15   6   26.75   20.97
  -5  15   6    6.36   10.42
  -4  15   6   51.52   39.62
  -3  15   6   18.79   14.37
  -2  15   6  278.31   31.70
  -1  15   6  124.85   23.93
   0  15   6   31.50    9.29
   1  15   6    2.85    4.55
   2  15   6    4.72    7.12
   3  15   6   14.80   16.15
   4  15   6    3.14    6.83
  -6  16   6   14.19   18.10
  -5  16   6    9.13   12.59
  -4  16   6    1.14    5.88
  -3  16   6    7.34   12.70
  -2  16   6    4.74    7.45
  -1  16   6   88.84   15.77
   0  16   6   82.94   10.56
   1  16   6    5.20    8.46
   2  16   6   81.50   23.68
   3  16   6   18.06   31.41
   4  16   6   23.78   24.13
  -5  17   6    4.04    5.42
  -4  17   6   19.72   19.12
  -3  17   6   82.70   15.60
  -2  17   6    3.88    5.21
  -1  17   6   32.72   17.56
   0  17   6    3.33    4.56
   1  17   6   74.55   30.84
   2  17   6    2.45    9.94
   3  17   6    2.44    4.22
   4  17   6   12.82   10.09
  -5  18   6   31.17   38.07
  -4  18   6   62.82   48.72
  -3  18   6   53.59   19.66
  -2  18   6   32.34   28.42
  -1  18   6   10.23   10.16
   0  18   6    4.06    8.73
   1  18   6   27.12   23.45
   2  18   6   35.27   38.90
   3  18   6   22.85   17.05
   4  18   6    4.83    7.92
  -5  19   6   50.40   41.43
  -4  19   6  136.17   30.39
  -3  19   6   71.41   41.05
  -2  19   6   64.71   24.64
  -1  19   6    3.05    5.86
   0  19   6    1.93    4.74
   1  19   6    2.29    5.88
   2  19   6   22.88   28.10
   3  19   6    2.23    6.97
  -5  20   6    0.69    5.33
  -4  20   6    2.32    6.30
  -3  20   6    2.39    6.32
  -2  20   6   48.94   22.05
  -1  20   6   13.81   18.40
   0  20   6    1.53    5.41
   1  20   6    2.73   11.67
   2  20   6   12.98   14.36
   3  20   6    7.45   17.11
  -4  21   6   52.00   35.93
  -3  21   6    2.27    5.44
  -2  21   6   14.84   16.09
  -1  21   6   24.18   19.17
   0  21   6    4.99    8.37
   1  21   6   14.10   16.60
   2  21   6   63.01   22.52
   3  21   6   47.81   45.62
  -4  22   6    1.76    4.50
  -3  22   6   17.28   15.70
  -2  22   6   17.33   20.69
  -1  22   6    0.64    6.33
   0  22   6   10.32   11.50
   1  22   6    8.63   10.95
   2  22   6   16.86   25.49
   3  22   6    2.11    7.16
  -4  23   6    2.69    6.35
  -3  23   6   34.60   30.20
  -2  23   6    8.65   10.97
  -1  23   6   32.49   24.31
   0  23   6    1.98    7.58
   1  23   6   56.82   74.40
   2  23   6    1.75    5.49
  -3  24   6   10.32    9.53
  -2  24   6    8.50    9.33
  -1  24   6  159.90   23.75
   0  24   6    1.51    4.85
   1  24   6   34.64   60.88
   2  24   6   17.47   18.53
  -3  25   6    5.51    6.62
  -2  25   6   59.69   20.50
  -1  25   6    6.06    5.62
   0  25   6    1.29    4.30
   1  25   6  117.66   57.91
  -2  26   6   16.21   19.72
  -1  26   6    1.97    6.48
   0  26   6    1.63    5.49
   1  26   6    0.17    9.64
  -1  27   6    6.95   14.83
   0  27   6   15.08   21.66
  -5   0   7   42.14   31.36
  -3   0   7  144.02   26.91
  -1   0   7  248.75   41.81
   1   0   7   14.72   18.73
   3   0   7    1.18    4.74
  -6   1   7   21.26   15.96
  -5   1   7   40.67   13.62
  -4   1   7   42.36   13.60
  -3   1   7    8.38    5.93
  -2   1   7  184.88   26.24
  -1   1   7    3.75    5.56
   0   1   7    2.32    6.45
   1   1   7  159.39   37.62
   2   1   7    3.44    3.90
   3   1   7   43.90   22.77
   4   1   7  145.83   32.31
   5   1   7    1.94   15.38
  -6   2   7    1.64    3.57
  -5   2   7    0.63    4.17
  -4   2   7   61.20   12.17
  -3   2   7   80.81   16.89
  -2   2   7  163.08   13.42
  -1   2   7    2.70    2.90
   0   2   7    2.21    4.05
   1   2   7   93.14   28.43
   2   2   7   67.07   28.61
   3   2   7  291.26   30.08
   4   2   7   51.69   51.71
  -6   3   7   11.96   16.42
  -5   3   7    2.96    4.03
  -4   3   7   64.33   34.67
  -3   3   7   58.86   20.71
  -2   3   7   20.15   14.50
  -1   3   7   40.29   19.71
   0   3   7    1.11    2.10
   1   3   7    3.03    5.33
   2   3   7  112.65   25.29
   3   3   7   30.21   25.17
   4   3   7   15.15   12.84
  -6   4   7    2.24    5.25
  -5   4   7  104.73   20.97
  -4   4   7   66.56   25.81
  -3   4   7    1.43    6.84
  -2   4   7    2.36    3.06
  -1   4   7   46.92    6.80
   0   4   7  156.00   13.55
   1   4   7    1.41    2.32
   2   4   7   17.55   15.67
   3   4   7   29.10   23.83
   4   4   7   14.59   17.84
  -6   5   7    9.80   11.28
  -5   5   7    2.64    5.60
  -4   5   7   74.11   26.01
  -3   5   7    5.14    4.42
  -2   5   7   55.22    9.03
  -1   5   7   39.61    8.42
   0   5   7  158.03   13.99
   1   5   7  104.10   13.83
   2   5   7    5.25    3.00
   3   5   7    3.78    9.06
   4   5   7    6.68   19.27
  -6   6   7   28.62   22.83
  -5   6   7    5.40    7.79
  -4   6   7    1.33    5.92
  -3   6   7   50.74   19.19
  -2   6   7  109.43   15.11
  -1   6   7    1.20    2.29
   0   6   7  103.56   11.72
   1   6   7    6.03    3.00
   2   6   7    3.62    3.63
   3   6   7   99.13   22.98
   4   6   7    5.19   12.21
  -6   7   7    1.51    4.65
  -5   7   7    4.33    5.85
  -4   7   7   55.26   44.48
  -3   7   7   25.39   24.76
  -2   7   7   24.65   12.23
  -1   7   7   19.64   16.13
   0   7   7   87.51   13.39
   1   7   7    6.49    4.09
   2   7   7    2.57    3.87
   3   7   7    3.86    4.40
   4   7   7    2.70   12.24
  -6   8   7    2.35    3.90
  -5   8   7    2.55    6.37
  -4   8   7    3.67   11.37
  -3   8   7  164.08   34.36
  -2   8   7   68.49   13.14
  -1   8   7    0.92    3.30
   0   8   7  127.81   23.95
   1   8   7    3.20    3.06
   2   8   7  278.24   33.62
   3   8   7   14.29   16.71
   4   8   7   16.21   28.23
  -6   9   7    0.89    4.65
  -5   9   7    6.50    7.31
  -4   9   7  190.33   30.04
  -3   9   7   38.09   22.65
  -2   9   7    9.85    7.39
  -1   9   7  307.26   39.31
   0   9   7   15.39   11.71
   1   9   7   45.69   13.15
   2   9   7  134.83   13.50
   3   9   7   29.18   20.25
   4   9   7    0.48   11.78
  -6  10   7   10.67   11.20
  -5  10   7    5.90    7.90
  -4  10   7    3.56   11.71
  -3  10   7    8.87    9.80
  -2  10   7    9.29    9.61
  -1  10   7    1.38    4.16
   0  10   7   13.76   27.48
   1  10   7  254.75   30.34
   2  10   7   39.31   14.29
   3  10   7    1.73    3.79
   4  10   7    0.06    5.31
  -6  11   7   17.63   29.57
  -5  11   7   10.24   10.82
  -4  11   7   12.46   18.29
  -3  11   7   56.40   16.42
  -2  11   7    5.74    8.35
  -1  11   7   64.37   13.94
   0  11   7  111.15   16.14
   1  11   7   34.10   10.33
   2  11   7   92.23   13.83
   3  11   7    4.72    5.99
   4  11   7    1.34   11.25
  -6  12   7    1.04    4.36
  -5  12   7    2.40    6.19
  -4  12   7  106.58   30.99
  -3  12   7    8.59    7.79
  -2  12   7    4.62    4.71
  -1  12   7   26.88   16.13
   0  12   7   91.33   17.83
   1  12   7   15.29   12.35
   2  12   7   11.10    8.98
   3  12   7  289.10   27.91
   4  12   7   46.50   51.61
  -5  13   7    0.98    7.13
  -4  13   7   88.49   24.07
  -3  13   7   22.52   25.35
  -2  13   7  621.96   50.44
  -1  13   7    0.64    3.78
   0  13   7  132.11   22.86
   1  13   7  117.98   17.17
   2  13   7    8.78    6.83
   3  13   7   11.02    9.11
   4  13   7   26.19   54.22
  -5  14   7    1.44    6.21
  -4  14   7    7.42    9.19
  -3  14   7   33.50   28.71
  -2  14   7    1.66    5.19
  -1  14   7   41.73   14.93
   0  14   7  293.35   33.58
   1  14   7   21.63   15.09
   2  14   7    3.75    5.55
   3  14   7  110.35   30.69
   4  14   7   12.95   42.27
  -5  15   7    5.10    9.78
  -4  15   7    2.01    3.98
  -3  15   7   12.32   12.76
  -2  15   7   57.26   12.77
  -1  15   7    7.86    4.90
   0  15   7   48.58   13.75
   1  15   7  132.17   20.32
   2  15   7    3.54    5.98
   3  15   7   15.67   26.78
  -5  16   7   45.34   24.44
  -4  16   7   27.19   35.56
  -3  16   7   24.94   18.41
  -2  16   7    1.36    5.18
  -1  16   7    7.82   11.39
   0  16   7   30.77   32.23
   1  16   7   35.16   28.91
   2  16   7    3.84    9.21
   3  16   7    1.24    7.18
  -5  17   7    1.50    7.06
  -4  17   7    1.59    5.93
  -3  17   7    7.94    6.72
  -2  17   7   15.00   12.98
  -1  17   7    5.63    9.58
   0  17   7    5.74    6.72
   1  17   7    6.68    5.54
   2  17   7   27.18   21.74
   3  17   7    2.69    7.03
  -5  18   7   18.88   28.79
  -4  18   7   14.61    9.89
  -3  18   7   27.19   17.12
  -2  18   7    3.89    4.53
  -1  18   7   15.71   11.31
   0  18   7    4.90    5.64
   1  18   7   96.23   24.27
   2  18   7    3.12    4.68
   3  18   7   37.14   49.44
  -4  19   7   18.73   16.08
  -3  19   7    3.18    4.91
  -2  19   7    5.33    7.57
  -1  19   7    1.82    5.02
   0  19   7   60.04   30.68
   1  19   7    1.79    3.56
   2  19   7    3.11    2.84
  -4  20   7    4.88   12.35
  -3  20   7    1.17    5.39
  -2  20   7    6.62   10.54
  -1  20   7   16.54   16.52
   0  20   7   20.43   22.37
   1  20   7    1.62    6.64
   2  20   7   19.48   19.42
  -4  21   7    2.36    4.15
  -3  21   7    9.10    9.43
  -2  21   7    1.06    4.44
  -1  21   7   30.48   26.43
   0  21   7   13.56   17.82
   1  21   7   38.62   36.92
   2  21   7    1.84    6.51
  -3  22   7   21.42   20.03
  -2  22   7    3.39    7.47
  -1  22   7    2.78    6.48
   0  22   7    1.95    8.22
   1  22   7   28.29   20.29
  -3  23   7   21.16   17.95
  -2  23   7   10.63   12.52
  -1  23   7    4.02    8.14
   0  23   7    3.52    6.71
   1  23   7    1.45    5.73
  -2  24   7    4.32    6.03
  -1  24   7    6.37    9.01
   0  24   7    1.34    5.01
  -6   0   8   50.54  120.16
  -4   0   8   87.66   47.25
  -2   0   8   83.04   65.82
   0   0   8    4.74    9.29
   2   0   8    6.47    9.73
   4   0   8   21.05   30.67
  -6   1   8    5.16   17.60
  -5   1   8    2.45    8.41
  -4   1   8   24.50   26.79
  -3   1   8   45.65   35.31
  -2   1   8    2.06    6.27
  -1   1   8    3.10    6.62
   0   1   8    3.76    7.88
   1   1   8   -0.51   11.26
   2   1   8    1.70    3.86
   3   1   8   18.25   17.22
   4   1   8    3.37   12.44
  -6   2   8    6.28   12.86
  -5   2   8   44.63   40.94
  -4   2   8    2.38    9.82
  -3   2   8    3.36    6.47
  -2   2   8    7.70   10.89
  -1   2   8   16.71   13.49
   0   2   8    6.44    9.42
   1   2   8   74.18   31.90
   2   2   8   16.74   18.26
   3   2   8   18.20   21.70
   4   2   8    4.71   10.17
  -6   3   8   26.40   61.46
  -5   3   8   -1.33   10.86
  -4   3   8  121.18   26.15
  -3   3   8    8.21   10.67
  -2   3   8   64.27   37.80
  -1   3   8   31.57   20.28
   0   3   8    6.83    6.83
   1   3   8   30.90   24.75
   2   3   8   37.14   31.49
   3   3   8    2.94    8.62
   4   3   8   25.09   46.09
  -6   4   8   33.96   47.09
  -5   4   8  118.22   34.10
  -4   4   8  173.96   28.39
  -3   4   8    5.97   12.05
  -2   4   8    4.31    7.72
  -1   4   8   41.07   38.67
   0   4   8   23.26   18.10
   1   4   8   60.74   34.67
   2   4   8   21.93   17.53
   3   4   8    4.87    6.69
   4   4   8   15.37   51.50
  -5   5   8   72.80   84.68
  -4   5   8  131.57   26.00
  -3   5   8   55.92   48.18
  -2   5   8   63.57   24.47
  -1   5   8   49.97   23.14
   0   5   8   60.61   33.03
   1   5   8   67.58   20.08
   2   5   8   14.87   18.18
   3   5   8  216.59   24.80
  -5   6   8  253.39   48.23
  -4   6   8   37.81   52.05
  -3   6   8   42.47   23.27
  -2   6   8    4.40    5.85
  -1   6   8    7.44   12.57
   0   6   8  114.05   49.31
   1   6   8  238.84   23.46
   2   6   8   58.20   49.34
   3   6   8    3.43    8.58
  -5   7   8   13.74   39.16
  -4   7   8    9.73   14.51
  -3   7   8   57.28   25.76
  -2   7   8   13.11    9.54
  -1   7   8    1.16    3.08
   0   7   8   65.20   43.73
   1   7   8    3.55    5.97
   2   7   8   -0.43    5.69
   3   7   8    3.75   10.52
  -5   8   8  126.65   42.77
  -4   8   8    7.13   10.64
  -3   8   8   37.47   33.20
  -2   8   8   97.63   29.64
  -1   8   8   18.65   21.36
   0   8   8   44.84   29.96
   1   8   8    2.70    5.82
   2   8   8    0.84    4.39
   3   8   8    5.45    9.20
  -5   9   8    3.26   19.48
  -4   9   8   -1.50   14.13
  -3   9   8    1.69    5.04
  -2   9   8  134.31   53.89
  -1   9   8    1.29    9.53
   0   9   8  260.92   39.96
   1   9   8    6.58    7.12
   2   9   8  293.63   34.47
   3   9   8   17.76   24.78
  -5  10   8  102.41   69.00
  -4  10   8   10.35   25.06
  -3  10   8   48.55   24.27
  -2  10   8  114.78   20.70
  -1  10   8   51.55   37.61
   0  10   8    9.52   10.10
   1  10   8   -0.08    7.58
   2  10   8    3.12    8.20
   3  10   8  131.72   34.09
  -5  11   8   19.48   40.03
  -4  11   8    9.90   11.96
  -3  11   8  191.47   45.07
  -2  11   8    3.00    5.05
  -1  11   8  182.69   33.14
   0  11   8   70.02   19.71
   1  11   8   99.49   26.60
   2  11   8   54.75   36.66
   3  11   8   31.06   55.51
  -5  12   8   16.16   21.31
  -4  12   8   13.26   22.70
  -3  12   8   54.43   17.67
  -2  12   8  631.84   67.64
  -1  12   8    4.13   11.25
   0  12   8  135.78   20.49
   1  12   8    1.76   10.00
   2  12   8   22.60   21.37
   3  12   8    7.54   21.81
  -5  13   8    2.07   12.87
  -4  13   8    1.62    5.69
  -3  13   8    3.20    4.95
  -2  13   8    8.21    8.16
  -1  13   8  354.61   53.91
   0  13   8    2.53    5.66
   1  13   8    3.40    6.34
   2  13   8    1.39    5.88
   3  13   8    4.21   14.19
  -4  14   8    1.49    5.29
  -3  14   8    7.97    9.68
  -2  14   8    2.05    2.50
  -1  14   8   12.96    7.48
   0  14   8   13.34   25.04
   1  14   8    1.59    5.33
   2  14   8   21.14   37.94
  -4  15   8    0.76    4.34
  -3  15   8   37.79   25.74
  -2  15   8    1.74    4.15
  -1  15   8   18.54   19.48
   0  15   8   50.18   55.08
   1  15   8    5.68   21.39
   2  15   8   42.94   89.52
  -4  16   8    0.68    4.05
  -3  16   8   17.36   25.11
  -2  16   8    3.70    4.71
  -1  16   8    8.20    6.62
   0  16   8    8.86   43.60
   1  16   8    9.57   23.21
   2  16   8   11.67   43.21
  -4  17   8    1.17    3.03
  -3  17   8   50.03   42.58
  -2  17   8   24.12   14.67
  -1  17   8    2.35    4.60
   0  17   8    1.01    7.16
   1  17   8   21.80   46.70
   2  17   8   -0.55   11.45
  -3  18   8    2.00    6.76
  -2  18   8   50.44   21.18
  -1  18   8    1.98    5.15
   0  18   8    3.02    7.18
   1  18   8   18.55   34.98
  -3  19   8    1.03    3.77
  -2  19   8    2.17    6.25
  -1  19   8    3.14    5.77
   0  19   8    2.60    9.03
   1  19   8   37.98   85.41
  -3  20   8    9.29    8.13
  -2  20   8    2.18    3.72
  -1  20   8    3.46    5.18
   0  20   8   48.14   46.96
  -2  21   8    0.83    4.32
  -1  21   8    1.77    5.53
   0  21   8    1.41    7.13
  -5   0   9   98.97  123.49
  -3   0   9  107.63   69.87
  -1   0   9   29.11   41.87
   1   0   9   51.61   65.59
  -5   1   9   73.79   61.07
  -4   1   9    2.51    5.62
  -3   1   9   65.69   52.07
  -2   1   9   30.90   22.70
  -1   1   9   45.12   31.22
   0   1   9   34.52   26.40
   1   1   9   19.50   17.36
   2   1   9  189.57   21.99
  -5   2   9    1.56    8.01
  -4   2   9    9.78   12.50
  -3   2   9   75.96   30.17
  -2   2   9   41.48   42.05
  -1   2   9   84.46   50.52
   0   2   9  174.24   35.10
   1   2   9    8.45   14.24
   2   2   9    7.08    8.55
  -5   3   9    3.06    8.08
  -4   3   9   38.56   32.14
  -3   3   9    2.45   10.33
  -2   3   9   51.82   32.07
  -1   3   9    4.85    6.82
   0   3   9   82.65   21.16
   1   3   9    1.65    5.62
   2   3   9    2.41    7.54
  -5   4   9    0.67    7.07
  -4   4   9    6.96   10.46
  -3   4   9   58.12   39.18
  -2   4   9    9.32   10.49
  -1   4   9    4.97    6.40
   0   4   9    4.17    8.35
   1   4   9    2.69    4.72
   2   4   9    2.66    9.74
  -5   5   9   11.26   11.45
  -4   5   9    2.66    5.83
  -3   5   9    3.05    6.28
  -2   5   9   11.81   15.70
  -1   5   9   45.41   17.29
   0   5   9    8.99   10.66
   1   5   9   18.08   16.49
   2   5   9   69.50   47.82
  -4   6   9   59.15   24.00
  -3   6   9    3.51    5.91
  -2   6   9    6.37   12.93
  -1   6   9   65.67   33.03
   0   6   9    5.12    7.28
   1   6   9   80.83   21.96
   2   6   9   34.98   54.32
  -4   7   9    1.40    9.36
  -3   7   9    2.82    4.97
  -2   7   9    0.64    7.61
  -1   7   9   16.51   17.18
   0   7   9   84.69   42.82
   1   7   9   12.51   18.67
   2   7   9    5.21   15.74
  -4   8   9   89.38   25.91
  -3   8   9    6.57    7.77
  -2   8   9   30.85   26.39
  -1   8   9   72.66   38.67
   0   8   9   66.22   53.28
   1   8   9   33.18   34.98
   2   8   9    8.42   17.58
  -4   9   9   10.07   16.90
  -3   9   9    6.71    8.86
  -2   9   9    6.21    8.43
  -1   9   9   29.04   29.57
   0   9   9   72.50   21.89
   1   9   9    7.04   13.80
   2   9   9   10.75   17.52
  -4  10   9   11.03   12.43
  -3  10   9  107.83   30.89
  -2  10   9   89.54   53.19
  -1  10   9   -0.20    3.87
   0  10   9    7.42   12.53
   1  10   9   20.12   33.56
   2  10   9   13.93   38.36
  -4  11   9   20.39   31.30
  -3  11   9   13.47   12.29
  -2  11   9  130.18   38.20
  -1  11   9   27.90   23.09
   0  11   9  102.40   23.99
   1  11   9    6.78   21.92
   2  11   9    2.47    9.21
  -4  12   9    2.80   24.96
  -3  12   9    2.53    4.34
  -2  12   9    3.29    6.25
  -1  12   9   96.12   20.00
   0  12   9    4.59   19.16
   1  12   9    1.42    5.34
  -3  13   9    3.12   14.15
  -2  13   9    5.69    9.51
  -1  13   9   15.99   27.71
   0  13   9    4.69    9.47
   1  13   9   19.11   25.51
  -3  14   9   12.16   23.94
  -2  14   9    0.50    7.41
  -1  14   9    7.96   23.35
   0  14   9    6.35   19.83
   1  14   9    8.11   19.62
  -3  15   9   43.86   40.06
  -2  15   9    5.20    6.45
  -1  15   9    2.46   16.14
   0  15   9    9.32   16.68
  -2  16   9   10.18   12.29
  -1  16   9    3.27    8.37
   0  16   9   77.07   83.16
  -2   0  10    2.52    7.19
   0   0  10   19.98   19.31
  -3   1  10    2.69   11.79
  -2   1  10   13.09   14.12
  -1   1  10   33.29   31.68
   0   1  10    0.61    5.70
   1   1  10   84.47   40.29
  -3   2  10    2.52    9.86
  -2   2  10   12.60   12.64
  -1   2  10    2.18    7.19
   0   2  10   26.51   22.71
   1   2  10   -0.82   11.65
  -3   3  10   32.66   48.23
  -2   3  10    1.94    8.10
  -1   3  10    5.13    9.80
   0   3  10   70.41   21.64
   1   3  10    4.16   13.04
  -3   4  10   17.57   18.94
  -2   4  10    6.13   12.94
  -1   4  10   33.39   44.79
   0   4  10   12.64   12.65
  -3   5  10   80.28   43.11
  -2   5  10    9.22   12.75
  -1   5  10    5.82    7.27
   0   5  10    3.01    6.45
  -3   6  10   -1.07   12.07
  -2   6  10    6.76   12.48
  -1   6  10    4.59    6.30
   0   6  10   22.01   62.77
  -3   7  10    3.77    9.82
  -2   7  10   33.33   36.54
  -1   7  10    1.36    6.20
   0   7  10    1.21   17.21
  -2   8  10   93.31   49.96
  -1   8  10    6.46   11.55
   0   8  10   -0.17    6.55
  -2   9  10    3.70   11.38
  -1   9  10   33.08   45.54
   0   0   0    0.00    0.00

_computing_structure_solution     'SHELXT 2018/2 (Sheldrick, 2018)'
;
_shelx_hkl_checksum                88393
_olex2_submission_special_instructions  'No special instructions were received'
